# Supplementary material for: Uncovering the essence of moving experiences in Japanese culture: Development and validation of a kando reaction scale
Source: PLoS One. 2024 Dec 5;19(12):e0311905. doi: 10.1371/journal.pone.0311905 (PMC11620437; doi:10.1371/journal.pone.0311905)
Supplement: S1 Dataset — (XLSX) [file pone.0311905.s004.xlsx]

## Sheet: Sheet3
ID	Test Group	SEX	AGE	Marriage_Romantic_Relationships	Pregnancy_Childbirth	Childcare	Family	Friendship_Interpersonal_Relationship	Animals_Pets	Illness_Accident	Bereavement	Entrance_Examination	Job_Employment	Sport	Literature_Art	Visual_Works	Music	Nature_Universe	Disaster	Travel_Crossculture	Religion	Destiny	Others	P1	P2	P3	E1	E2	E3	E4	E5	H1	H2	H3	H4	K1	K2	K3	K4	K5	Te1	Te2	W1	W2	O1	O2	O3	G1	G2
1	CFA	m	38	1	0	0	0	0	0	0	0	0	0	0	0	1	0	0	0	0	0	0	0	5	6	5	4	5	4	4	5	3	3	3	3	5	5	6	6	6	4	3	3	5	5	5	3	4	3
2	EFA	m	42	0	1	0	0	0	0	0	0	0	0	0	0	0	0	0	0	0	0	0	0	7	7	7	7	6	7	7	7	4	1	1	3	6	7	7	7	7	7	7	7	7	7	7	4	7	3
3	EFA	m	41	0	1	0	0	0	0	0	0	0	0	0	0	0	0	0	0	0	0	0	0	7	7	7	6	2	1	5	6	5	1	1	5	7	5	7	4	4	5	6	7	6	7	7	1	2	3
4	CFA	m	38	0	0	0	0	0	1	0	0	0	0	0	0	0	0	0	0	0	0	0	0	7	7	7	6	6	7	7	6	5	4	3	1	7	7	7	7	7	6	6	7	7	7	7	3	5	5
5	EFA	w	65	0	0	0	0	1	0	0	0	0	0	0	0	0	0	0	0	0	0	0	0	7	7	7	6	5	7	6	7	2	2	1	1	6	6	7	6	6	3	5	6	6	4	5	3	4	5
6	CFA	w	27	0	0	0	0	1	0	0	0	0	0	0	0	0	0	0	0	0	0	0	0	7	7	6	3	6	5	7	6	2	1	2	4	5	3	5	7	5	3	4	6	3	6	6	4	1	1
7	EFA	m	32	0	0	0	0	0	0	0	0	0	0	0	0	0	0	0	0	0	0	0	1	1	1	1	2	6	2	4	4	4	5	3	5	6	4	7	5	2	2	2	2	2	6	6	2	7	6
8	CFA	w	48	0	0	0	0	0	0	0	0	0	0	0	0	0	1	0	0	0	0	0	0	7	5	4	6	5	4	5	6	3	2	1	5	7	7	7	7	7	7	7	6	6	6	4	6	5	6
9	EFA	w	63	0	0	1	1	0	0	0	0	1	0	0	0	0	0	0	0	0	0	0	0	7	7	7	6	5	7	7	7	1	1	1	1	7	7	7	6	6	7	7	7	7	7	7	6	6	6
10	EFA	w	49	0	0	0	0	0	1	0	0	0	0	0	0	0	0	1	0	1	0	0	0	7	7	7	6	6	7	5	1	1	1	1	1	7	7	7	5	7	6	7	7	7	1	2	1	1	4
11	CFA	w	39	0	0	0	0	0	0	1	0	0	0	0	0	0	0	0	0	0	0	0	0	1	6	1	1	1	1	1	4	7	7	7	7	4	4	1	7	7	7	7	4	7	3	5	1	3	5
12	CFA	m	51	0	0	1	1	0	0	0	0	0	0	0	0	0	0	0	0	0	0	0	0	4	3	3	2	2	2	3	3	2	1	1	6	5	6	6	6	6	6	6	4	3	3	5	2	5	4
13	EFA	w	37	0	0	0	0	1	0	0	0	0	0	0	1	0	0	0	0	0	0	0	0	6	6	4	3	7	3	2	4	1	2	1	3	7	7	7	6	7	7	7	4	4	2	3	2	5	7
14	CFA	w	29	0	1	0	0	0	0	0	0	0	0	0	0	0	0	0	0	0	0	0	0	7	7	7	3	5	6	1	5	6	4	1	1	7	7	7	7	7	7	7	7	7	3	7	1	5	6
15	CFA	m	69	0	0	0	0	0	0	0	0	0	0	1	0	0	0	0	0	0	0	0	0	5	5	4	4	4	4	5	5	4	3	2	2	5	4	6	5	6	1	2	4	4	4	5	3	5	5
16	EFA	m	47	0	0	0	0	1	0	0	0	0	0	0	0	0	0	0	0	0	0	0	0	5	6	4	6	7	2	4	5	4	1	1	1	7	7	7	4	4	1	1	5	6	1	4	4	5	5
17	EFA	m	30	0	0	0	0	0	0	0	0	0	0	0	0	0	0	0	0	0	0	0	1	1	1	1	4	4	1	1	4	1	1	1	1	1	1	7	5	1	4	1	1	1	1	1	1	4	1
18	CFA	m	49	0	0	0	0	1	0	0	0	1	1	0	0	0	0	0	0	0	0	1	0	7	7	7	7	7	1	7	5	7	5	2	7	7	7	7	7	7	7	7	7	7	7	7	7	7	5
19	CFA	w	67	0	0	0	0	0	0	0	0	0	0	0	0	1	0	0	0	0	0	0	0	7	7	7	7	7	7	6	7	1	1	1	1	7	7	7	7	7	7	7	7	7	4	4	3	6	6
20	CFA	w	65	0	1	0	0	0	0	0	0	0	0	0	0	0	0	0	0	0	0	0	0	7	7	5	3	1	6	6	3	2	1	1	1	4	4	7	2	5	3	2	5	3	1	2	1	1	1
21	CFA	w	31	0	0	0	0	1	0	0	0	0	0	0	0	0	1	0	0	0	0	0	0	7	7	7	6	4	6	5	7	1	1	1	1	6	6	7	7	7	7	7	7	7	4	2	3	4	4
22	CFA	m	51	0	0	0	0	1	0	1	0	0	0	0	0	0	0	0	0	0	0	0	0	6	7	7	2	1	5	1	4	1	1	1	1	7	7	7	5	7	7	7	7	7	7	7	7	4	1
23	CFA	m	48	0	1	0	0	0	0	0	0	0	0	0	0	0	0	0	0	0	0	0	0	7	7	7	7	6	6	6	5	5	4	1	4	7	7	7	7	7	7	7	7	7	5	7	7	7	7
24	CFA	m	47	0	0	0	0	0	0	0	0	0	0	0	1	0	0	0	0	0	0	0	0	2	1	3	4	1	3	1	1	1	2	1	1	2	2	3	1	2	1	1	2	3	2	1	1	3	2
25	EFA	w	66	1	1	1	1	0	0	0	0	0	0	0	0	0	0	0	0	0	0	0	0	7	7	7	6	5	6	6	7	2	1	1	2	7	7	7	6	6	7	7	6	7	6	6	7	5	5
27	CFA	m	38	0	0	1	0	0	0	0	0	0	0	0	0	0	0	0	0	0	0	0	0	7	7	7	5	5	6	7	7	1	1	1	1	7	7	7	4	7	6	7	7	7	5	6	1	5	7
28	CFA	m	29	0	0	0	0	1	0	0	0	0	0	0	0	0	0	0	0	0	0	0	0	5	5	5	3	3	3	5	4	3	3	3	3	3	3	5	5	3	3	3	3	5	5	5	3	3	3
29	EFA	w	50	0	0	0	0	0	0	0	0	0	0	0	1	0	0	0	0	0	0	0	0	7	7	7	7	7	7	4	7	1	1	1	1	7	7	7	7	7	7	7	7	7	1	1	1	7	7
30	CFA	w	45	0	0	0	0	0	1	0	0	0	0	0	0	0	0	0	0	0	0	0	0	6	6	6	6	4	5	7	5	5	5	1	2	6	6	6	6	7	5	6	6	6	4	6	6	6	4
31	CFA	w	39	1	0	0	0	0	0	0	0	0	0	0	0	0	0	0	0	0	0	0	0	7	7	6	2	3	3	2	4	4	1	1	1	7	7	7	7	7	7	7	7	7	1	4	2	1	1
32	EFA	m	66	0	1	0	0	0	0	0	0	0	0	0	0	0	0	0	0	0	0	0	0	7	7	7	7	7	7	1	7	1	1	1	1	7	7	7	1	1	7	7	7	7	1	1	1	1	1
33	CFA	w	52	0	0	0	0	0	0	0	0	0	0	0	0	0	1	0	0	0	0	0	1	7	7	7	7	7	7	5	7	1	1	1	1	7	7	7	7	7	7	7	7	7	1	2	2	7	7
34	CFA	m	66	0	0	0	0	0	0	0	0	0	0	1	0	0	0	0	0	0	0	0	0	6	6	7	6	5	5	7	6	1	3	1	2	6	5	6	6	3	4	5	5	7	6	6	5	4	3
35	EFA	w	24	0	0	0	0	0	0	0	0	0	0	0	0	1	1	0	0	0	0	0	0	4	5	4	5	3	3	2	4	2	2	2	5	5	5	6	4	4	5	5	4	5	5	5	3	4	4
36	CFA	m	62	0	0	0	0	0	0	1	0	0	1	0	0	0	0	0	0	0	0	1	0	6	4	6	6	5	5	6	6	1	1	1	1	7	7	6	6	7	4	6	7	5	6	6	7	4	5
37	EFA	w	23	1	0	0	0	0	0	0	0	0	0	0	1	0	0	0	0	0	0	0	0	4	4	5	6	3	4	3	4	6	2	5	2	4	5	4	5	5	3	5	4	6	4	4	3	4	3
38	EFA	w	50	0	0	0	0	0	0	0	0	0	0	1	0	0	0	0	0	0	0	0	0	7	7	7	7	5	6	6	7	5	4	4	5	7	7	7	7	7	7	7	7	7	7	6	6	7	2
39	CFA	w	29	1	0	0	1	0	0	0	0	0	0	0	0	0	0	0	0	0	0	0	0	7	7	7	4	1	3	7	6	2	1	1	2	7	7	7	7	7	7	7	7	7	7	7	7	7	7
40	CFA	m	43	0	0	0	0	0	0	0	0	0	0	0	0	0	0	0	0	0	0	0	1	7	7	7	7	7	7	7	7	1	1	1	4	7	1	7	6	7	1	1	5	5	7	7	5	5	6
41	CFA	w	46	0	0	0	0	0	0	0	0	0	0	1	0	0	0	0	0	0	0	0	0	7	7	4	6	4	1	5	4	3	1	1	2	7	7	7	6	7	7	7	7	4	7	6	1	5	5
42	CFA	w	29	0	0	0	0	0	1	1	0	0	0	0	0	0	0	0	0	0	0	0	0	1	1	1	1	1	1	1	1	7	7	7	7	6	7	7	7	7	7	7	5	6	2	7	1	7	7
43	CFA	m	46	0	0	0	0	0	0	0	0	0	0	1	0	0	0	1	0	1	0	0	0	5	4	5	5	5	4	5	5	4	4	2	2	6	5	5	5	6	4	4	4	4	4	4	4	4	5
44	CFA	m	60	0	1	0	1	0	0	0	0	0	0	0	0	0	0	0	0	0	0	0	0	6	6	7	4	5	4	2	4	5	1	1	4	5	4	6	4	4	2	3	6	5	5	6	1	1	1
45	EFA	m	53	0	0	0	0	1	0	0	0	0	0	0	0	0	1	0	0	0	0	0	0	7	7	7	7	7	7	7	7	1	1	1	1	7	7	7	7	7	7	7	7	7	5	2	4	7	7
46	CFA	m	47	0	0	0	0	0	0	0	1	0	0	0	0	0	0	0	1	0	0	0	0	3	2	2	3	2	2	3	5	6	6	5	5	5	5	4	4	4	4	4	3	2	4	3	3	6	4
48	CFA	w	44	0	1	1	1	0	0	0	0	0	0	0	0	0	0	0	0	0	0	0	0	7	6	7	3	3	3	4	6	1	1	1	3	7	7	7	7	7	7	7	7	7	6	7	1	2	2
49	EFA	m	68	0	0	0	0	0	0	0	0	0	0	0	0	1	0	0	0	0	0	0	0	4	4	4	5	5	4	4	4	3	2	2	4	6	6	6	5	4	6	6	5	6	5	5	5	4	4
50	EFA	w	51	0	1	0	0	0	0	0	0	0	0	0	0	0	0	0	0	0	0	0	0	7	7	7	7	5	7	7	7	1	1	1	1	5	7	7	1	4	7	7	7	7	5	5	1	7	1
51	CFA	w	59	0	1	0	0	0	0	0	0	0	0	0	0	0	0	0	0	0	0	0	0	7	7	6	5	4	7	7	6	5	1	1	1	6	5	6	6	7	5	7	7	7	7	7	3	5	4
52	EFA	m	63	0	0	0	0	1	0	0	0	0	0	0	0	0	0	0	0	0	0	0	0	7	7	5	6	3	6	5	6	2	1	1	1	5	7	7	6	6	5	5	3	6	4	2	3	5	4
53	CFA	w	24	0	0	0	0	0	0	0	0	0	0	0	0	1	0	0	0	0	0	0	0	4	4	4	3	5	4	3	5	3	1	1	5	6	5	6	5	5	6	5	5	5	4	3	4	5	5
54	CFA	m	38	0	0	0	0	0	0	0	0	0	0	0	0	0	0	0	0	1	0	0	0	7	7	7	5	6	7	5	7	1	1	1	1	7	7	7	7	7	7	7	7	7	7	7	7	7	1
55	EFA	m	50	0	0	0	0	1	0	0	0	1	0	1	0	0	0	0	0	0	0	0	0	7	7	7	7	4	2	7	7	6	3	1	3	7	5	7	7	6	1	6	7	4	7	6	1	5	7
56	EFA	w	50	0	0	0	0	0	0	0	0	0	0	0	0	1	0	0	0	0	0	0	0	4	4	1	7	7	1	6	4	1	1	1	4	7	7	7	5	7	7	7	4	7	4	1	1	6	1
57	EFA	w	66	0	0	0	0	0	0	0	0	0	0	0	0	0	0	1	0	0	0	0	0	6	7	6	4	5	5	7	6	3	1	1	1	6	5	6	6	6	4	4	6	5	2	1	2	4	5
58	EFA	w	51	0	0	0	0	0	0	0	0	0	0	0	0	0	0	1	0	0	0	0	0	4	5	5	5	5	4	4	4	1	1	1	1	7	6	7	7	7	5	5	5	6	6	2	4	7	7
59	CFA	m	27	0	0	0	0	0	0	0	0	0	0	0	0	0	0	0	0	1	0	0	0	3	4	5	3	4	3	4	5	4	5	3	4	4	3	3	4	3	5	4	4	5	5	5	4	4	4
60	EFA	m	65	0	0	0	0	0	0	0	0	0	0	0	0	0	0	0	0	1	0	0	0	7	5	5	5	4	5	2	6	1	1	1	1	4	5	7	6	5	4	4	4	4	1	1	1	4	3
61	EFA	m	60	0	0	0	0	0	0	0	0	0	0	0	0	0	1	0	0	0	0	0	0	7	7	5	6	4	2	2	5	1	1	1	1	7	7	7	7	7	5	4	6	7	1	1	1	3	6
62	EFA	w	67	0	1	0	1	0	0	0	0	0	0	0	0	0	0	0	0	0	0	0	0	7	7	7	4	2	4	3	7	5	1	1	1	7	7	7	5	7	5	7	7	7	5	5	1	3	1
63	CFA	m	25	0	0	0	0	0	0	0	0	0	0	0	0	0	0	0	0	1	0	0	0	6	7	7	7	6	6	7	6	2	1	1	1	6	7	6	7	5	5	4	7	7	7	6	4	4	4
64	EFA	w	28	1	0	0	0	0	0	0	0	0	0	0	0	0	0	0	0	0	0	0	0	7	7	7	2	4	6	4	5	2	1	1	1	7	7	7	7	7	7	7	7	7	3	5	2	2	1
66	EFA	w	27	0	0	0	0	0	0	0	0	0	0	0	1	0	0	0	0	0	0	0	0	5	6	5	3	6	6	4	5	2	2	2	2	6	5	6	6	5	3	4	5	5	3	2	3	5	2
67	CFA	w	29	0	0	0	1	1	0	0	0	1	0	0	0	0	0	0	0	0	0	1	0	7	7	7	3	4	4	4	7	1	1	1	2	7	7	7	7	7	7	7	7	7	6	4	7	5	3
68	EFA	w	69	1	0	0	0	0	0	0	0	0	0	0	0	0	0	0	0	0	0	0	0	7	7	7	5	7	7	7	7	1	1	1	1	6	3	7	4	4	4	4	5	7	1	3	1	4	3
69	CFA	w	58	1	0	0	0	0	0	0	0	0	0	0	0	0	0	0	0	0	0	0	0	7	7	6	5	3	5	5	6	1	1	1	1	7	7	7	6	7	6	7	7	7	5	6	3	3	3
70	CFA	m	49	0	0	0	1	0	0	0	0	0	0	1	0	0	0	0	0	0	0	0	0	7	7	7	7	7	6	7	7	1	4	1	1	7	7	7	7	7	7	7	5	7	7	7	7	7	7
71	CFA	m	34	0	0	0	0	0	0	0	0	0	0	1	0	0	0	0	0	0	0	0	0	6	6	6	5	5	6	5	5	1	1	1	1	5	5	5	5	6	5	6	5	5	5	5	5	5	5
72	CFA	w	44	0	0	0	0	0	0	0	0	0	1	0	0	0	0	0	0	0	0	0	0	6	7	6	4	4	3	5	6	1	1	1	2	7	7	7	3	7	6	7	7	7	4	3	3	4	2
73	EFA	w	34	1	0	0	0	0	0	0	0	0	0	0	0	0	0	0	0	0	0	0	0	7	7	7	5	4	6	4	7	1	1	1	1	7	7	7	6	7	7	7	7	7	6	1	1	2	6
74	EFA	m	24	0	0	0	0	0	0	0	0	0	0	0	0	1	0	0	0	0	0	0	0	1	6	1	1	1	1	1	1	7	5	7	1	6	7	7	6	4	1	1	7	5	1	4	1	7	1
75	CFA	m	39	0	0	0	0	0	0	0	0	0	0	1	0	0	0	0	0	0	0	0	0	7	7	6	5	6	6	6	6	1	1	1	6	7	7	6	6	6	7	7	7	5	1	1	6	7	7
76	EFA	m	56	1	0	0	1	1	1	0	0	0	0	0	0	0	0	0	0	0	0	0	0	7	7	7	7	7	7	7	7	1	1	1	6	7	7	7	7	6	7	7	7	7	7	4	7	7	7
77	EFA	w	51	0	0	0	0	0	0	1	0	0	0	0	1	1	1	0	1	0	0	0	0	6	5	5	6	6	5	5	6	3	3	2	2	6	5	6	5	6	5	5	5	5	5	6	5	6	6
78	EFA	m	64	0	0	0	0	1	0	0	1	0	0	0	0	0	0	0	0	0	0	0	0	4	5	5	5	5	4	5	6	3	1	1	3	6	6	7	6	5	5	7	7	7	4	3	7	4	4
79	CFA	m	37	0	0	0	0	0	0	0	0	0	0	1	0	0	0	0	0	0	0	0	0	7	7	7	7	5	5	7	7	1	1	1	1	7	7	7	7	7	1	1	5	5	4	1	3	5	1
80	EFA	m	42	0	0	0	0	0	0	0	0	0	0	0	0	0	1	0	0	0	0	0	0	6	1	3	5	3	2	3	5	6	3	4	6	6	6	7	6	6	7	7	4	4	7	7	6	7	5
81	EFA	w	31	0	0	0	0	1	0	0	0	0	0	0	0	0	0	0	0	0	0	0	0	7	7	7	5	7	7	4	4	1	1	1	1	7	7	7	6	7	7	7	7	7	1	5	7	7	7
82	EFA	w	50	1	1	1	1	1	0	0	0	0	0	0	0	0	0	0	0	0	0	0	0	7	7	7	3	3	6	4	7	1	1	1	1	7	7	7	7	7	7	7	7	7	4	4	1	5	1
83	CFA	w	36	0	0	0	0	0	1	0	0	0	0	0	0	1	0	0	0	1	0	0	0	6	6	6	4	3	6	6	5	5	1	1	1	6	4	6	5	6	1	4	6	6	2	6	1	4	4
84	EFA	w	38	0	0	0	0	0	0	0	1	0	0	0	0	0	0	0	0	0	0	0	0	7	7	7	7	7	7	7	7	2	1	1	4	7	7	7	7	7	7	7	7	7	7	4	7	7	6
85	CFA	w	26	0	0	0	0	0	0	0	0	0	0	0	0	1	0	0	0	0	0	0	0	6	5	6	5	7	5	1	1	1	1	1	1	3	6	7	5	4	6	6	6	6	1	3	1	3	1
86	CFA	w	37	0	0	0	0	0	0	0	0	0	1	0	0	0	0	0	0	0	0	0	0	7	7	7	7	5	6	7	6	4	4	1	3	5	4	5	5	6	1	6	4	6	7	7	2	1	3
87	EFA	w	47	0	0	0	1	0	0	0	0	0	0	0	0	0	0	0	0	0	0	0	0	4	5	4	3	4	4	4	4	4	4	3	4	4	4	5	4	4	5	4	4	5	3	4	4	4	4
88	EFA	m	32	0	0	0	0	1	0	0	0	0	0	0	0	0	0	0	0	0	0	0	0	6	7	6	6	6	5	7	7	2	3	2	3	7	7	7	4	7	7	7	7	5	7	7	7	5	6
89	CFA	m	32	1	0	0	1	1	0	0	0	0	0	0	0	0	0	0	0	0	0	0	0	7	6	7	6	6	6	6	5	2	1	1	1	6	6	7	5	7	7	7	6	7	5	7	1	3	6
90	CFA	m	63	0	1	1	1	0	0	0	0	0	0	0	0	0	0	0	0	0	0	0	0	7	7	7	7	7	7	7	7	4	1	1	1	7	7	7	7	6	7	6	7	7	7	7	3	7	4
91	EFA	w	66	0	0	0	0	0	0	0	0	0	0	0	0	0	1	0	0	0	0	0	0	7	7	7	7	7	7	7	7	1	1	1	1	7	5	7	6	7	7	6	7	7	4	3	5	7	6
92	CFA	w	51	0	1	0	0	0	0	0	0	0	0	0	0	0	0	0	0	0	0	0	0	7	7	7	7	7	7	7	7	7	1	1	1	7	7	7	7	7	7	7	7	7	7	7	4	1	1
93	CFA	m	69	0	1	0	0	0	0	0	0	0	0	0	0	0	0	0	0	0	0	0	0	6	7	7	6	4	6	4	5	3	1	1	3	6	6	7	7	6	7	7	7	7	6	4	5	7	6
94	CFA	m	33	1	0	0	0	0	0	0	0	0	0	0	0	0	0	0	0	0	0	0	0	6	6	5	6	5	3	6	5	2	1	2	2	6	6	6	5	5	5	6	7	6	1	2	2	6	3
95	EFA	m	39	0	0	0	0	1	0	1	0	0	0	0	0	0	0	0	0	0	0	0	0	7	7	7	5	6	6	3	2	4	1	1	3	7	7	7	5	7	2	5	7	7	5	4	1	1	1
97	EFA	w	52	0	0	0	0	0	0	0	0	0	0	0	0	1	0	0	0	0	0	0	0	6	6	6	5	4	5	4	6	1	1	1	1	6	6	6	5	6	5	6	5	5	4	3	5	6	5
98	CFA	w	60	1	0	0	0	0	0	0	0	0	0	0	0	0	0	0	0	0	0	0	0	5	6	5	2	1	3	1	5	1	1	1	1	4	5	7	4	4	7	6	4	5	1	2	1	1	5
99	CFA	w	50	0	0	0	0	1	0	0	0	0	0	0	0	0	0	0	0	0	0	0	0	7	7	7	4	4	4	1	6	1	1	1	1	7	7	7	1	6	7	7	7	7	1	7	1	7	1
100	EFA	w	63	0	0	0	0	0	0	0	0	0	0	0	0	0	0	0	0	0	0	0	1	1	2	1	1	1	1	1	1	6	7	1	7	7	7	6	7	7	7	7	5	7	1	1	2	4	1
101	CFA	w	53	1	1	1	0	0	0	0	0	0	0	0	0	0	0	0	0	0	0	0	0	7	7	7	3	7	2	7	2	7	4	5	4	7	7	7	6	7	7	7	7	7	7	7	7	7	1
102	EFA	m	53	0	0	0	0	0	0	0	0	0	0	0	0	1	0	0	0	0	0	0	0	4	4	4	5	4	3	2	5	2	1	3	1	5	6	6	4	4	4	3	4	5	3	2	2	5	4
103	CFA	m	69	0	0	0	0	0	0	0	0	0	0	1	0	0	0	0	0	0	0	0	0	5	6	5	6	6	6	2	1	1	2	1	1	6	6	6	4	5	3	2	5	6	2	2	1	2	5
104	EFA	w	51	0	1	1	1	0	0	0	0	0	0	0	0	0	0	1	0	0	0	1	0	7	7	7	7	7	7	7	7	1	1	1	1	7	7	7	7	7	7	7	7	7	7	7	7	7	7
105	EFA	w	67	0	0	0	0	0	0	0	0	0	0	0	0	0	1	0	0	0	0	0	0	4	5	6	5	5	6	4	6	1	1	1	1	5	6	7	6	6	6	6	6	6	1	1	6	5	6
107	EFA	m	61	0	0	0	0	0	0	0	0	0	0	0	0	0	0	0	0	0	0	0	1	7	7	7	7	6	6	6	6	2	5	1	2	5	7	6	6	6	5	5	4	7	4	6	2	7	6
108	CFA	m	65	0	0	0	0	0	0	0	0	0	0	1	0	0	0	0	0	0	0	0	0	6	7	6	6	6	5	7	6	2	2	1	4	6	5	7	5	5	4	5	5	6	6	5	5	4	5
109	EFA	w	51	0	0	0	0	0	0	0	0	0	0	0	0	0	0	0	0	1	0	0	0	7	7	7	6	6	6	5	7	3	3	2	2	7	7	7	7	7	6	6	6	7	6	7	6	7	7
110	EFA	m	54	0	0	0	0	1	0	1	0	0	0	1	0	0	0	0	0	0	0	0	0	6	7	3	6	5	5	3	6	2	1	1	1	7	7	7	7	7	6	7	7	7	6	5	5	7	7
111	CFA	m	22	0	0	0	0	0	0	0	0	0	0	0	0	0	0	1	0	0	0	0	0	7	7	6	3	4	3	3	5	1	1	1	1	7	5	7	7	7	5	5	3	4	1	1	1	6	1
112	EFA	m	24	0	0	0	0	0	0	0	0	0	0	0	1	1	0	0	0	0	0	0	0	5	5	5	3	5	4	5	5	2	3	1	3	5	5	5	5	5	5	5	5	3	5	6	5	5	2
113	CFA	m	64	0	0	0	0	0	0	0	0	0	0	0	0	0	0	0	1	0	0	0	0	7	7	7	5	4	1	4	6	1	1	1	1	7	7	7	7	4	6	6	7	7	4	4	6	7	7
114	CFA	w	34	0	0	0	0	1	0	0	0	0	0	0	0	0	1	0	0	0	0	1	0	7	7	7	7	7	7	7	7	1	1	1	1	7	7	7	7	7	1	4	7	7	7	7	7	7	7
115	CFA	w	42	0	0	0	0	0	0	0	0	0	0	0	0	0	1	0	0	0	0	0	0	6	3	5	3	2	5	6	4	4	3	3	2	7	3	3	4	3	2	7	3	3	2	5	3	3	2
116	CFA	w	44	0	1	0	0	0	0	0	0	0	0	0	0	0	0	0	0	0	0	0	0	7	7	7	5	6	1	7	3	4	1	1	1	6	4	7	7	4	3	4	7	5	6	7	1	1	1
117	CFA	m	45	0	1	0	0	0	0	0	0	0	0	0	0	0	0	0	0	0	0	0	0	7	7	4	4	1	4	4	4	1	1	1	1	7	7	7	7	7	4	7	7	7	4	1	1	4	1
118	EFA	w	50	0	1	0	0	0	0	0	0	0	0	0	0	0	0	0	0	0	0	0	0	7	7	7	4	6	2	5	2	7	4	1	4	6	7	7	7	7	1	6	7	7	2	7	1	4	1
119	EFA	m	39	0	0	0	0	0	0	0	0	0	0	0	0	1	0	0	0	0	0	0	0	4	5	4	7	7	4	3	6	1	1	1	1	4	6	6	6	4	1	1	3	3	5	2	4	4	6
120	CFA	w	38	0	1	0	0	0	0	0	0	0	0	0	0	0	0	0	0	0	0	0	0	6	6	1	3	7	3	7	3	7	4	5	7	7	7	7	6	6	7	7	7	3	7	7	7	6	4
121	CFA	m	60	0	0	0	0	0	0	0	0	1	0	0	0	0	0	0	0	0	0	0	0	7	7	7	7	6	6	3	4	1	1	1	1	4	1	6	6	1	7	7	6	3	6	7	6	1	4
122	CFA	m	29	0	1	0	0	0	0	0	0	0	0	0	0	0	0	0	0	0	0	0	0	5	6	7	3	4	6	5	4	4	1	1	1	7	3	6	6	4	6	6	6	6	1	5	5	5	1
123	CFA	w	33	0	1	0	0	0	0	0	0	0	0	0	0	0	0	0	0	0	0	0	0	7	7	7	3	3	3	7	7	5	3	3	5	7	6	7	7	7	7	7	7	7	7	7	7	4	3
124	CFA	m	68	0	0	0	0	0	0	0	1	0	0	0	0	0	0	0	0	0	0	0	0	1	1	1	1	1	1	1	1	1	1	2	7	7	7	7	7	7	7	7	7	6	1	1	1	7	1
125	CFA	w	51	0	0	0	0	0	1	0	0	0	0	0	0	0	0	0	0	0	0	0	0	6	6	5	4	3	4	3	3	3	2	3	3	5	4	5	5	4	6	6	6	5	6	6	6	2	3
126	EFA	m	46	0	0	0	0	0	0	0	0	0	1	0	0	0	0	0	0	0	0	0	0	4	4	3	3	4	4	4	4	6	3	2	3	5	3	5	4	3	4	4	4	4	4	4	5	4	5
127	CFA	w	36	0	0	0	0	0	0	0	0	0	0	0	0	0	0	0	0	0	0	0	1	7	7	7	5	4	4	4	6	7	4	4	7	6	7	7	6	6	6	7	7	7	7	7	7	4	4
128	CFA	m	47	0	0	1	0	0	0	0	0	0	0	0	0	0	0	0	0	0	0	0	0	7	7	7	6	4	6	5	7	1	1	1	1	7	6	7	7	7	7	7	7	7	1	1	1	6	5
129	CFA	m	47	0	0	1	0	0	0	0	0	0	0	0	0	0	0	0	0	0	0	0	0	7	7	7	7	7	7	7	7	4	1	1	4	7	7	7	7	7	7	7	7	7	7	7	7	7	7
130	CFA	w	22	1	1	0	0	1	0	0	0	0	0	0	0	0	0	0	0	0	0	0	0	7	7	7	4	4	4	4	1	2	2	1	1	6	7	7	5	6	6	7	7	7	1	2	1	4	2
131	CFA	w	21	0	0	0	0	0	0	0	0	1	1	0	0	0	0	0	0	0	0	0	0	5	5	5	5	5	5	5	5	2	3	3	5	5	5	5	5	5	5	5	5	5	5	5	2	5	5
132	CFA	m	61	0	0	0	0	0	0	0	0	0	0	1	0	0	0	0	0	0	0	0	0	5	5	5	5	5	5	5	5	1	1	1	2	5	5	5	4	5	5	5	5	5	5	5	1	5	5
133	CFA	m	26	0	0	0	0	0	0	0	0	0	0	0	0	0	0	0	0	0	0	0	1	7	7	7	5	7	4	7	5	2	4	1	3	3	5	5	6	4	5	2	3	3	7	4	1	5	7
134	CFA	m	48	0	1	0	1	0	0	0	0	0	0	0	0	0	0	0	0	0	0	0	0	7	7	1	1	6	1	5	6	6	1	1	1	6	6	7	6	6	7	7	7	7	7	7	1	7	7
135	EFA	w	36	0	0	1	0	0	0	0	0	0	0	0	0	0	0	0	0	0	0	0	0	7	7	7	1	5	6	1	7	1	1	1	1	6	7	7	5	6	5	6	7	7	5	1	1	2	1
136	EFA	m	42	0	0	0	0	0	0	0	0	0	0	1	0	0	0	0	0	0	0	0	0	7	7	6	5	4	6	4	4	1	1	1	1	5	5	7	4	5	4	5	4	4	4	1	1	7	5
137	CFA	m	43	0	0	0	0	0	0	0	0	0	1	0	0	0	0	0	0	0	0	0	0	7	7	6	6	4	6	6	1	1	1	1	1	1	5	6	1	4	1	1	4	7	1	1	1	4	4
138	EFA	m	48	1	1	1	1	0	0	0	0	0	0	0	0	0	0	0	0	0	0	0	0	7	7	7	4	4	6	5	7	1	1	1	1	7	7	7	7	4	7	7	7	7	6	4	4	4	2
139	EFA	w	32	0	1	0	0	0	0	0	0	0	0	0	0	0	0	0	0	0	0	0	0	6	6	5	1	4	4	4	2	5	1	1	3	4	5	7	3	6	7	7	6	4	5	5	6	1	1
140	EFA	w	69	0	0	0	0	1	0	0	0	0	0	0	0	0	0	0	0	0	0	0	0	6	7	6	6	7	6	5	6	2	1	1	3	5	6	6	4	6	4	5	7	7	4	5	4	1	3
141	EFA	w	35	0	0	0	0	0	0	0	0	0	0	0	0	0	1	0	0	0	0	0	0	7	7	7	4	2	3	4	5	1	1	1	1	7	7	7	7	6	7	7	7	7	1	1	6	7	1
142	CFA	w	53	0	0	1	0	0	0	0	0	0	0	0	0	0	0	0	0	0	0	0	0	4	6	6	2	4	4	2	4	1	1	1	4	7	7	7	7	6	7	7	7	7	2	3	5	1	1
143	EFA	w	34	0	0	0	0	0	0	0	0	0	0	0	0	1	0	0	0	0	0	0	0	7	7	7	7	7	7	7	7	1	1	1	1	7	7	7	3	7	4	4	7	7	4	5	7	7	7
144	CFA	m	26	0	0	0	0	0	0	0	0	0	0	1	0	0	0	0	0	0	0	0	0	7	7	7	6	5	4	5	1	1	2	2	2	4	4	6	4	4	6	6	6	6	6	5	1	7	6
145	EFA	m	51	0	0	0	0	1	0	0	0	0	0	0	0	0	0	0	0	0	0	0	0	5	5	5	5	5	5	5	5	3	2	2	3	5	5	5	5	5	2	3	5	5	4	5	3	4	4
146	CFA	m	57	0	0	0	0	0	0	0	0	0	0	0	0	0	0	1	0	0	0	0	0	7	7	7	4	4	4	4	4	1	1	1	1	4	4	7	4	5	4	4	4	4	4	5	1	6	5
147	EFA	m	45	0	0	0	0	0	0	0	0	0	0	1	0	0	0	0	0	0	0	0	0	7	7	7	7	7	7	7	7	1	2	1	2	7	7	7	6	7	6	7	6	6	7	5	7	7	7
148	EFA	m	39	0	0	0	0	1	0	0	0	0	0	1	0	0	0	0	0	0	0	0	0	7	7	7	7	7	7	7	6	1	1	1	5	7	4	7	6	7	7	7	7	7	7	6	5	7	7
149	EFA	m	64	0	0	0	0	1	0	0	0	0	0	0	0	0	0	0	0	0	0	0	0	6	6	6	6	3	4	7	6	5	3	1	6	3	5	7	5	6	3	3	2	4	6	6	1	4	6
150	EFA	m	31	0	1	1	1	0	0	0	0	0	0	0	0	0	0	0	0	1	0	0	0	7	7	7	4	5	5	6	4	5	5	1	2	5	1	7	4	5	7	7	6	7	1	4	1	7	5
151	CFA	w	55	0	0	0	0	0	0	0	0	0	0	0	0	0	0	0	0	1	0	0	0	6	7	7	6	6	6	1	6	2	2	1	1	6	7	7	7	5	3	3	7	7	4	6	4	3	4
152	CFA	w	27	0	1	0	0	0	0	0	0	0	0	0	0	0	0	0	0	0	0	0	0	7	7	7	1	3	4	2	4	5	1	1	2	7	5	7	7	7	6	7	7	7	6	6	2	7	5
153	CFA	m	53	0	0	0	0	0	0	1	0	0	0	0	0	0	0	0	0	0	0	0	0	1	1	2	1	2	1	3	1	4	5	2	6	7	7	7	7	6	6	6	5	5	7	6	4	5	2
154	EFA	m	40	0	0	0	0	0	0	0	0	0	0	0	0	0	0	0	0	0	0	0	1	7	6	7	5	7	6	6	6	1	1	1	4	7	7	7	6	7	3	7	6	7	1	5	1	5	6
155	EFA	w	48	0	0	0	0	1	0	0	0	0	0	0	0	0	0	0	0	0	0	0	0	7	7	7	7	7	7	4	7	1	1	1	1	7	7	7	7	7	2	3	7	7	2	1	4	7	7
156	CFA	w	40	0	0	0	0	1	0	0	0	0	0	0	0	0	0	0	0	0	0	0	0	6	7	7	5	7	6	4	6	1	1	1	1	7	7	7	6	6	7	5	7	7	5	6	6	6	4
157	CFA	m	60	0	0	0	0	0	0	0	0	0	0	0	0	0	0	0	0	1	0	0	0	7	7	7	7	7	7	4	7	1	1	1	1	4	7	7	7	7	4	4	1	7	4	7	4	4	1
158	CFA	m	65	0	0	0	1	0	0	0	0	0	0	1	0	0	1	1	0	1	0	0	0	4	2	4	4	4	4	2	5	2	2	2	2	4	6	6	2	4	3	4	2	4	4	3	2	6	6
159	EFA	m	49	0	0	0	1	0	0	0	0	1	0	0	0	0	0	0	0	0	0	0	0	7	7	5	4	5	5	4	7	1	1	1	1	5	7	7	5	4	4	4	7	7	7	7	7	4	4
160	CFA	m	69	1	1	1	1	0	0	0	0	1	1	0	0	0	0	0	0	0	0	0	0	5	5	5	4	4	4	4	5	3	2	1	2	5	4	4	3	4	4	4	4	5	5	5	3	3	4
161	EFA	m	49	0	0	0	1	0	0	0	0	0	0	1	0	0	0	0	0	0	0	0	0	7	7	6	6	7	5	6	6	1	1	1	1	7	7	7	6	7	4	4	7	7	7	5	7	6	5
162	CFA	w	49	0	1	0	0	0	0	0	0	0	0	0	0	0	0	0	0	0	0	0	0	7	7	5	4	4	3	7	5	5	1	1	2	7	7	7	7	7	7	7	7	7	7	7	3	4	1
163	CFA	w	57	0	0	1	1	1	1	0	0	0	0	0	0	0	0	0	0	0	0	0	0	2	2	2	2	2	1	2	3	1	1	1	6	7	7	7	7	7	7	7	4	3	3	1	3	7	4
164	CFA	w	39	0	0	0	0	0	0	0	0	0	0	0	1	0	0	0	0	0	0	0	0	4	4	4	4	4	4	4	4	1	1	1	1	4	4	5	4	4	7	7	4	4	1	4	1	4	7
165	CFA	m	48	0	0	0	0	0	0	0	0	0	0	1	0	0	0	0	0	0	0	0	0	7	7	7	7	7	7	7	7	1	1	1	1	7	7	7	7	7	4	4	7	7	4	7	4	7	5
166	CFA	m	64	1	0	0	1	0	0	0	0	0	0	0	0	0	0	0	0	0	0	0	0	7	7	7	5	4	4	6	7	1	1	1	1	7	6	7	6	6	7	7	7	7	5	6	7	7	7
167	EFA	m	65	0	1	0	0	0	0	0	0	0	0	0	0	0	0	0	0	0	0	0	0	7	7	7	4	2	7	6	6	1	1	1	1	7	6	7	7	6	7	7	7	7	1	3	1	6	3
168	CFA	m	39	0	1	0	0	0	0	0	0	0	0	0	0	0	0	0	0	0	0	0	0	4	4	4	3	5	5	4	6	4	4	4	3	5	5	5	5	3	3	5	4	4	4	5	3	4	5
169	EFA	m	36	0	0	0	0	1	0	0	0	0	0	1	0	0	0	0	0	0	0	0	0	7	7	7	7	5	5	7	7	1	1	1	1	6	5	7	7	7	7	7	7	5	7	7	4	7	7
170	CFA	w	43	0	0	0	1	1	0	0	0	0	0	0	0	0	0	0	0	0	0	0	0	7	7	7	4	4	6	1	4	1	1	1	1	5	4	7	6	2	3	3	7	5	4	4	4	1	1
171	EFA	m	38	0	0	0	0	0	0	0	0	0	0	1	0	0	0	0	0	0	0	0	0	7	7	5	7	7	7	6	6	1	1	1	1	6	6	7	5	6	5	5	5	7	1	1	1	5	6
172	CFA	w	68	0	0	0	0	0	0	0	0	0	0	0	0	0	0	1	0	0	0	0	0	7	7	7	7	7	7	1	7	1	1	1	1	7	7	7	7	5	1	1	6	7	1	2	6	5	7
173	CFA	w	46	1	0	0	0	0	0	0	0	0	0	0	0	0	0	0	0	0	0	0	0	7	7	7	5	4	7	7	7	1	1	1	1	7	4	7	7	7	4	7	7	7	4	7	1	3	1
174	EFA	m	41	0	0	0	0	0	0	0	0	0	0	1	0	0	0	0	0	0	0	0	1	7	7	7	7	7	7	7	7	1	1	1	1	7	5	7	7	7	1	1	7	7	7	1	1	5	5
175	CFA	w	29	0	1	0	0	0	0	0	0	0	0	0	0	0	0	0	0	0	0	0	0	7	7	7	5	3	5	7	3	1	1	1	3	7	7	7	7	7	7	7	7	6	7	7	5	3	4
176	CFA	m	47	0	0	0	1	0	0	0	0	0	0	0	0	0	0	0	0	0	0	0	0	7	7	7	7	7	7	7	7	1	1	1	1	7	7	7	1	7	1	1	7	7	1	1	1	1	1
177	EFA	w	57	0	0	0	0	0	0	0	0	0	1	0	0	0	0	0	0	0	0	0	0	7	7	6	6	7	7	6	7	1	3	1	2	3	5	5	5	5	5	3	5	5	6	5	4	5	6
178	CFA	m	68	0	0	1	0	0	0	1	0	0	0	0	0	0	0	0	0	0	0	0	0	6	7	5	2	2	3	2	2	2	1	1	4	5	5	5	5	6	5	4	6	7	6	5	5	2	2
179	EFA	m	62	0	0	0	0	0	0	0	0	0	0	0	0	0	0	1	0	0	0	0	0	7	7	6	7	7	7	7	7	3	6	2	5	6	6	7	7	7	5	6	7	7	6	6	6	6	5
180	CFA	m	64	0	0	0	0	0	0	0	0	0	0	1	0	0	0	0	0	0	0	0	0	7	7	7	7	6	7	7	7	1	1	1	1	7	7	7	7	7	5	7	7	7	7	7	5	7	7
181	EFA	m	69	1	1	1	1	0	0	0	0	0	0	0	0	0	0	0	0	0	0	0	0	7	7	7	5	5	6	7	5	3	1	1	1	7	7	7	6	6	7	5	7	7	7	6	6	5	5
182	CFA	m	47	0	1	0	0	0	0	0	0	0	0	0	0	0	0	0	0	0	0	0	0	7	7	6	4	4	6	4	6	4	2	1	2	7	7	7	7	7	6	6	7	7	6	7	2	7	4
183	EFA	m	50	0	0	1	1	0	0	0	0	1	0	0	0	0	0	0	0	0	0	0	0	7	7	7	7	7	7	7	7	1	1	1	1	7	7	7	7	7	7	7	7	7	7	7	1	7	7
184	CFA	w	38	0	1	0	0	0	0	0	0	0	0	0	0	0	0	0	0	0	0	0	0	7	6	6	2	2	2	2	2	2	2	2	5	5	2	5	2	2	5	5	2	2	1	2	5	2	2
185	EFA	m	66	0	0	0	0	0	0	0	0	0	0	0	0	0	0	0	0	1	0	0	0	5	6	5	5	5	5	5	5	2	3	2	3	5	6	6	5	6	3	3	5	5	4	3	3	2	4
186	CFA	w	59	0	0	0	0	0	0	0	0	0	0	1	1	1	1	0	0	0	0	1	0	5	5	6	4	6	4	7	4	4	2	1	4	7	7	7	7	7	6	7	7	5	7	7	6	6	7
187	EFA	w	31	1	0	0	0	0	0	0	0	0	0	0	0	0	0	0	0	0	0	0	0	7	7	7	3	1	7	4	5	3	1	1	1	5	5	7	5	5	6	5	6	6	2	1	1	3	1
188	EFA	w	62	0	1	1	0	0	1	0	0	0	0	0	0	0	0	0	0	0	0	0	0	7	6	7	5	3	5	6	6	2	1	1	3	5	5	7	4	5	4	4	6	6	4	4	2	1	2
189	CFA	w	69	0	0	0	0	0	0	0	0	0	0	0	0	0	0	0	0	1	0	0	0	7	7	7	5	4	7	7	5	1	1	1	1	7	7	7	4	7	5	5	5	6	2	4	4	6	5
190	CFA	m	48	0	0	0	0	0	0	0	0	0	0	1	0	0	0	0	0	0	0	0	0	7	7	7	7	7	7	7	7	1	1	1	1	7	7	7	7	7	1	4	7	7	4	4	4	7	7
191	EFA	w	34	0	0	0	0	0	1	0	0	0	0	0	0	1	0	0	0	0	0	0	0	6	6	7	3	2	1	4	2	6	4	2	4	7	7	7	6	4	7	7	7	6	6	7	6	5	5
192	CFA	w	42	0	1	0	0	0	0	0	0	0	0	0	0	0	0	0	0	0	0	0	0	7	7	7	4	7	7	7	7	1	1	1	1	7	7	7	7	7	4	4	7	7	7	7	1	4	4
193	EFA	m	46	0	1	0	0	0	0	0	0	0	0	0	0	0	0	0	0	0	0	0	0	6	6	7	6	6	7	7	4	3	2	2	2	6	6	6	4	4	6	6	7	7	4	3	4	5	6
194	EFA	w	58	0	0	0	0	0	0	0	0	0	0	0	0	0	1	0	0	0	0	0	0	7	7	7	7	7	7	7	7	4	2	4	7	7	7	7	7	7	7	7	7	6	7	7	7	7	7
195	CFA	m	49	1	1	1	1	0	0	0	0	0	0	0	0	0	0	0	0	0	0	0	0	7	6	7	5	7	5	7	6	7	1	1	1	7	7	7	7	7	7	6	7	7	7	7	1	6	7
196	EFA	w	38	1	1	1	1	0	0	0	0	0	0	0	0	0	0	0	0	0	0	0	0	7	7	7	3	1	3	7	7	1	1	1	1	7	7	7	7	7	7	7	7	7	7	4	1	3	1
197	CFA	m	63	0	0	0	0	1	0	0	0	0	0	0	0	0	1	0	0	0	0	0	0	6	7	6	5	6	5	5	6	1	1	1	1	7	6	7	6	6	7	6	6	7	4	4	2	5	6
198	CFA	w	60	0	0	0	0	1	0	0	1	0	0	0	0	0	0	0	0	0	0	0	0	2	5	2	2	2	2	2	3	2	1	2	2	7	6	7	7	7	7	7	5	4	6	2	5	2	2
199	EFA	w	55	0	1	0	0	0	0	0	0	0	0	0	0	0	0	0	0	0	0	0	0	7	7	7	7	7	7	7	7	2	1	1	2	7	7	7	7	7	7	7	7	7	5	5	4	5	1
200	CFA	w	62	0	1	0	0	0	0	0	0	0	0	0	0	0	0	0	0	0	0	0	0	7	7	7	6	6	7	7	7	2	1	1	2	7	7	7	7	7	7	7	7	7	7	5	1	6	7
201	CFA	w	63	0	0	0	0	0	0	0	1	0	0	0	1	1	1	0	0	0	0	1	0	7	4	6	6	6	2	6	7	1	1	1	2	7	7	7	7	7	6	6	7	7	7	1	5	7	5
202	EFA	w	65	0	1	0	1	0	0	1	0	0	0	0	0	0	0	0	0	0	0	1	0	7	7	7	6	6	7	5	7	1	1	1	1	7	7	7	6	6	2	6	7	7	7	6	3	1	1
203	CFA	w	50	0	0	0	1	1	0	0	0	0	0	0	0	0	0	0	0	0	0	0	0	5	5	4	5	4	5	5	4	2	2	2	2	3	4	4	4	4	2	2	3	3	4	4	4	2	4
204	EFA	w	65	0	1	0	0	0	0	0	0	0	0	0	0	0	0	0	0	0	0	0	0	7	7	7	7	7	7	4	7	1	1	1	1	7	7	7	7	7	7	7	7	7	1	1	4	6	4
205	EFA	m	59	0	0	0	0	0	0	0	0	0	0	1	0	0	0	0	0	0	0	0	0	7	7	7	7	7	7	6	7	6	2	1	6	7	7	7	7	7	7	7	7	7	7	7	5	7	7
206	EFA	m	51	0	0	0	0	0	0	0	0	0	0	0	0	0	0	0	0	0	0	1	0	5	7	2	4	2	4	2	3	1	1	1	1	6	5	7	4	4	7	7	6	6	2	3	4	1	2
207	EFA	m	49	0	0	0	0	0	0	0	0	0	0	1	0	0	0	0	0	0	0	0	0	7	7	7	7	7	7	7	7	1	1	1	1	7	7	7	7	7	7	7	7	7	7	7	7	7	4
208	EFA	m	62	0	0	0	0	0	0	0	0	0	0	0	0	0	0	0	0	1	0	0	0	7	4	7	7	7	7	5	7	1	1	4	1	4	7	7	7	7	1	7	7	4	4	4	4	5	4
209	EFA	m	35	0	0	0	0	0	0	0	0	0	0	0	0	0	0	0	0	0	0	0	1	6	7	5	6	7	4	7	4	1	1	1	3	3	4	6	5	6	1	1	2	4	6	7	6	4	4
210	CFA	w	56	0	0	0	0	0	0	0	0	0	0	1	0	0	0	0	0	1	0	0	0	4	5	5	5	4	4	4	5	3	3	3	2	5	5	5	5	4	3	3	4	5	3	4	3	4	3
211	EFA	w	60	0	0	0	0	0	0	0	0	0	0	0	0	0	0	1	0	0	0	0	0	7	7	7	7	7	6	7	7	4	4	6	7	7	6	7	6	7	6	7	6	6	7	7	1	7	7
212	EFA	w	40	1	0	0	0	0	0	0	0	0	0	0	0	0	0	0	0	0	0	0	0	7	7	7	7	7	7	5	7	2	1	1	1	7	7	7	7	7	7	7	7	7	5	1	3	3	5
213	EFA	m	29	0	0	0	0	1	0	0	0	0	0	1	0	0	0	0	0	0	0	0	0	7	7	7	7	6	1	7	4	2	1	1	1	6	7	7	7	7	7	7	7	7	7	7	1	7	7
214	EFA	w	62	0	0	0	0	0	0	0	0	0	0	0	0	0	0	0	0	1	0	0	0	6	6	7	6	5	6	6	6	1	1	1	1	6	7	7	7	7	6	7	6	5	4	4	4	7	7
215	EFA	m	46	0	1	0	0	0	0	0	0	0	0	0	0	0	0	0	0	0	0	0	0	7	7	6	5	7	6	7	7	3	1	1	1	7	6	7	7	7	7	7	7	7	6	7	1	6	5
216	CFA	w	54	0	0	0	0	0	0	0	0	0	0	0	0	0	0	0	0	1	0	0	0	7	7	7	5	3	5	1	7	2	1	1	1	7	7	7	7	7	6	7	7	7	7	7	7	1	1
217	CFA	m	25	0	0	0	0	0	0	0	0	0	0	0	0	0	0	0	0	0	0	0	1	7	7	6	6	6	5	6	6	3	3	2	3	6	6	6	2	6	2	3	7	7	6	6	5	5	6
218	CFA	m	43	0	0	0	0	0	0	0	0	0	0	1	0	0	0	0	0	0	0	0	0	5	5	5	5	4	4	4	5	3	4	4	4	5	4	5	4	5	4	4	4	5	4	4	4	5	5
219	EFA	m	69	0	0	0	0	0	0	0	0	0	0	1	0	0	0	0	0	0	0	0	0	6	5	5	6	5	5	6	6	1	1	1	2	5	7	7	5	6	6	5	5	4	6	5	5	5	6
220	EFA	w	55	0	0	0	0	0	1	0	0	0	0	1	0	1	0	1	0	1	0	0	0	7	7	7	7	7	7	7	7	1	1	1	1	7	5	7	7	7	3	5	5	6	7	1	1	7	7
221	CFA	w	61	0	0	0	0	0	0	1	0	0	0	0	0	0	0	0	0	0	0	0	0	1	1	1	1	1	1	1	2	7	7	1	6	4	4	6	1	7	1	1	5	1	1	7	5	1	1
223	CFA	w	67	1	0	1	0	0	0	0	0	0	0	0	0	0	0	0	0	0	0	0	0	4	4	4	4	4	4	4	4	4	4	4	4	6	7	5	5	5	4	4	4	4	4	4	4	4	4
224	CFA	m	46	0	0	0	0	0	0	0	0	0	0	0	0	0	0	1	0	0	0	0	1	7	7	7	6	7	7	7	6	2	1	1	1	7	6	7	6	7	4	5	6	6	7	7	6	7	2
225	EFA	w	47	0	0	0	0	0	0	0	0	0	0	1	0	0	0	0	0	0	0	0	0	7	7	7	7	7	2	7	7	5	1	1	1	2	7	7	4	1	7	7	5	6	5	7	1	5	4
226	EFA	m	53	0	0	0	0	0	0	0	0	0	0	0	0	0	0	0	0	1	0	0	0	6	6	6	5	5	6	7	7	5	5	1	2	4	5	6	6	7	2	4	4	4	2	7	2	5	5
227	EFA	m	47	1	0	0	0	1	0	0	0	0	0	0	0	0	0	0	0	1	0	0	0	6	7	6	5	4	5	6	6	2	1	2	1	4	6	6	4	6	4	5	5	6	1	1	4	1	4
228	EFA	w	54	0	0	1	1	0	0	0	0	0	0	1	0	0	0	0	0	0	0	0	0	7	7	7	7	7	7	7	6	1	1	1	1	7	7	7	7	7	7	7	7	7	7	6	4	7	7
229	EFA	m	67	1	0	1	1	0	0	0	0	0	0	0	0	0	0	0	0	0	0	1	0	5	5	5	5	3	5	4	4	1	1	1	2	5	4	6	4	4	2	2	4	4	4	2	3	4	4
230	CFA	w	45	0	0	0	0	0	1	0	0	0	0	0	0	0	0	0	0	0	0	0	0	7	7	7	7	7	7	7	7	1	1	1	1	7	7	7	7	7	7	7	7	7	7	7	7	7	7
231	CFA	w	33	0	1	1	0	0	0	0	0	0	0	0	0	0	0	0	0	0	0	0	0	7	7	7	7	7	7	6	7	2	1	1	1	7	6	7	6	7	7	7	7	6	1	2	1	7	1
232	EFA	w	29	0	1	0	0	0	0	0	0	0	0	0	0	0	0	0	0	0	0	0	0	7	7	7	4	7	2	7	4	5	2	1	4	7	7	7	7	7	7	7	7	7	7	7	1	7	1
233	CFA	m	53	0	0	0	0	0	0	0	0	1	0	0	0	0	0	0	0	0	0	0	0	7	6	6	6	6	6	7	6	4	1	1	5	5	6	5	6	5	4	5	6	6	6	6	2	5	2
234	CFA	m	62	0	0	0	0	1	0	0	0	0	0	0	0	0	0	0	0	1	0	0	0	7	7	7	6	6	5	6	7	1	1	1	1	7	6	6	5	6	2	1	5	6	2	1	1	2	4
235	EFA	m	38	0	0	0	0	0	0	0	0	1	0	0	0	0	0	0	0	0	0	0	0	6	6	5	5	5	5	6	5	2	2	2	1	4	4	6	5	6	4	5	3	3	6	7	4	4	4
236	CFA	w	48	0	0	0	0	0	0	0	0	0	0	0	0	0	1	0	0	0	0	0	0	7	7	7	6	7	7	7	7	1	1	1	1	7	7	7	7	7	7	7	7	7	1	1	6	7	7
237	EFA	m	53	0	0	0	0	0	0	0	0	1	0	0	0	0	0	0	0	0	0	0	0	7	7	7	7	7	7	7	7	7	2	1	1	7	7	7	7	7	5	6	7	7	7	4	1	7	7
238	EFA	m	29	0	0	0	0	0	0	0	0	0	0	0	0	0	0	1	0	0	0	0	0	4	4	4	4	4	4	4	4	3	3	2	3	4	4	4	4	4	3	4	4	4	2	2	4	4	3
239	CFA	w	48	0	0	0	0	1	0	0	0	0	0	0	0	0	0	0	0	0	0	0	0	7	7	7	7	7	7	6	7	1	1	1	1	7	7	7	7	7	5	4	7	7	2	2	3	4	4
240	CFA	w	21	0	0	0	0	0	0	0	0	0	0	0	0	1	0	0	0	0	0	0	0	2	4	3	3	2	3	1	3	4	3	1	4	7	7	7	7	7	7	7	5	5	3	3	2	6	5
241	EFA	w	55	0	0	0	1	0	0	0	0	0	0	0	0	0	0	0	0	0	0	0	0	7	7	7	7	7	7	7	7	5	5	6	7	7	7	7	7	7	6	6	7	7	7	7	7	5	7
242	CFA	w	25	0	0	0	0	1	0	0	0	0	0	0	0	0	0	0	0	0	0	0	0	7	7	7	7	7	7	7	7	7	1	1	1	7	7	1	1	7	7	7	7	7	1	7	1	1	1
243	EFA	w	54	0	0	0	0	0	0	0	0	0	0	0	0	1	0	0	0	0	0	0	0	7	7	7	5	5	5	6	5	1	1	1	1	5	7	7	6	6	7	5	7	7	6	3	1	6	4
244	EFA	m	41	0	0	0	1	0	0	0	0	0	0	0	0	0	0	0	0	0	0	0	0	7	7	4	1	1	1	1	1	1	1	1	1	7	7	7	7	7	7	7	7	7	4	1	1	7	4
245	EFA	w	23	0	0	0	0	0	0	0	0	0	0	0	0	0	1	0	0	0	0	0	0	7	7	7	7	4	7	3	7	1	1	1	1	7	7	7	7	7	7	7	7	7	1	3	1	7	1
246	CFA	m	62	0	0	0	1	0	0	0	0	1	0	0	0	0	0	0	0	0	0	0	0	7	4	5	4	7	4	6	4	4	1	1	2	4	2	5	4	5	2	4	4	5	6	6	4	3	3
247	EFA	w	36	0	0	0	0	0	1	0	0	0	0	0	0	0	0	0	0	0	0	0	0	4	5	5	2	1	4	1	3	1	1	1	1	5	6	5	5	6	4	5	5	5	1	1	1	5	3
248	EFA	w	24	0	0	0	0	0	0	0	0	0	1	0	0	0	0	0	0	0	0	0	0	6	6	6	6	5	4	5	6	5	2	2	2	6	6	6	5	4	3	3	6	6	5	5	2	4	4
249	EFA	w	63	0	1	0	0	0	0	0	0	0	0	0	0	0	0	0	0	0	0	0	0	7	7	6	4	4	4	4	4	4	1	1	2	7	6	7	6	7	6	6	7	4	7	7	4	1	1
250	CFA	w	50	0	0	1	1	0	1	0	0	0	0	0	0	0	1	1	0	0	0	0	0	5	7	7	4	1	5	4	1	1	1	1	1	7	7	7	7	3	7	7	7	7	4	1	6	4	1
251	EFA	w	65	0	0	0	0	0	0	0	0	0	0	1	0	0	1	0	0	0	0	0	0	3	2	3	3	2	2	2	3	2	3	2	6	7	6	7	6	6	7	7	4	6	2	2	3	2	2
252	EFA	w	23	0	0	0	0	0	0	0	0	0	0	0	0	0	1	0	0	0	0	0	0	7	7	7	1	5	7	1	4	1	1	1	2	7	6	7	5	5	3	1	7	6	3	1	2	7	7
253	EFA	w	27	0	0	0	0	0	0	0	0	0	0	0	0	0	1	0	0	0	0	0	0	7	5	3	1	4	2	1	4	1	1	1	1	7	7	7	7	7	5	7	4	6	1	1	1	7	7
254	EFA	w	31	1	0	0	1	0	0	0	0	0	0	0	0	0	0	0	0	0	0	0	0	7	7	7	6	5	7	5	6	1	2	1	1	7	6	7	5	7	7	7	7	7	3	4	2	7	6
255	CFA	w	53	1	0	0	0	0	0	0	0	0	0	0	0	1	0	0	0	0	0	0	0	7	7	7	3	4	7	4	7	1	1	1	1	7	6	7	7	6	6	6	7	7	2	1	2	5	6
256	CFA	m	43	0	1	1	0	0	0	0	0	0	0	0	0	0	0	0	0	0	0	0	0	7	7	7	1	1	6	1	4	4	1	1	1	7	7	7	7	7	7	7	7	7	7	7	5	7	1
257	EFA	m	60	0	0	0	0	0	0	0	0	0	0	1	0	0	0	0	0	0	0	0	0	7	7	3	5	5	5	1	7	2	1	1	1	5	5	7	6	2	6	7	6	3	4	5	1	2	3
258	CFA	m	60	0	0	0	0	0	0	0	0	0	0	0	0	0	0	0	0	0	0	0	1	5	5	1	7	7	1	1	7	1	1	1	1	5	7	7	7	1	1	7	1	1	1	1	1	6	6
259	EFA	w	31	1	0	0	1	0	0	0	0	0	0	0	0	0	0	0	0	0	0	0	0	5	5	5	5	2	4	4	5	3	1	1	2	6	5	5	3	4	5	5	5	5	2	1	5	3	2
260	EFA	m	44	0	0	1	1	0	1	0	0	0	0	1	0	0	0	0	0	0	0	0	0	5	5	4	6	5	5	5	6	3	3	2	4	4	6	4	5	4	5	4	4	6	4	4	5	4	4
261	EFA	w	40	0	0	1	0	0	0	0	0	0	0	1	0	0	0	0	0	0	0	0	0	5	7	5	1	2	4	2	3	1	1	1	1	7	7	7	7	7	6	6	6	5	5	7	4	1	5
262	EFA	m	59	0	0	0	0	0	0	0	0	0	0	0	0	0	1	0	0	0	0	0	0	7	7	7	5	6	5	6	7	1	1	1	1	7	7	7	7	7	7	7	7	7	7	7	1	7	7
263	CFA	w	50	0	0	1	0	0	0	0	0	0	0	0	0	0	0	0	0	0	0	0	0	7	7	7	7	7	7	7	7	1	1	1	1	7	7	7	7	7	7	7	7	7	7	7	1	7	1
264	CFA	m	40	0	0	0	0	0	0	0	0	0	0	1	0	0	0	0	0	0	0	0	0	7	7	6	6	6	5	6	6	1	1	1	1	7	7	7	5	6	7	7	6	7	5	5	5	7	4
265	CFA	m	66	0	0	0	0	0	0	0	0	0	0	1	0	0	0	0	0	1	0	0	0	6	7	7	6	4	5	6	6	1	1	1	3	6	4	6	5	7	1	1	4	4	5	1	1	1	3
266	CFA	m	40	0	0	1	0	0	0	0	0	0	0	0	0	0	0	0	0	0	0	0	0	1	7	1	4	4	4	4	4	7	1	7	7	1	7	7	1	7	7	7	1	7	7	7	4	4	1
267	EFA	m	33	0	0	0	0	0	0	0	0	0	0	0	0	1	0	0	0	0	0	0	0	2	2	2	4	6	4	2	2	2	1	1	5	7	6	7	4	7	7	7	7	7	4	2	2	6	4
268	EFA	m	60	0	0	1	0	0	0	0	0	0	0	0	0	0	0	0	0	0	0	0	0	7	7	7	7	7	7	7	7	1	1	1	1	7	7	7	7	1	7	7	7	7	7	7	1	1	1
269	CFA	m	54	0	0	0	0	0	0	0	0	0	0	0	0	0	1	0	0	0	0	0	0	7	7	7	7	4	7	5	6	1	1	1	1	7	6	7	7	4	6	6	7	5	4	4	2	7	6
270	CFA	m	45	0	0	0	0	0	0	0	0	0	0	0	0	1	0	0	0	0	0	0	0	2	4	3	2	3	3	3	3	5	5	5	5	3	2	2	2	3	2	2	3	3	3	2	5	3	2
271	EFA	m	45	1	1	0	0	0	0	0	0	0	0	0	0	0	0	0	0	0	0	1	0	7	7	7	4	7	7	3	6	1	1	1	1	6	7	7	4	7	6	7	4	7	2	4	7	5	1
272	EFA	w	45	0	0	0	1	0	0	0	0	0	0	0	0	0	0	0	0	0	0	0	0	6	2	6	4	4	4	5	4	2	1	2	2	5	6	6	6	6	6	6	5	6	6	2	6	5	3
273	EFA	m	56	0	0	0	0	0	0	0	0	0	0	0	0	0	0	0	0	1	0	0	0	7	7	7	7	6	7	7	7	1	1	1	2	7	7	7	6	7	5	5	7	7	2	2	7	5	6
274	CFA	w	62	0	0	0	0	0	1	0	0	0	0	0	0	0	0	0	0	0	0	0	0	1	1	1	1	1	1	1	1	1	1	1	7	7	7	7	7	7	7	7	7	1	1	1	1	1	1
275	EFA	w	41	0	1	0	0	0	0	0	0	0	0	0	0	0	0	0	0	0	0	0	0	7	7	7	6	6	6	6	6	5	1	1	3	7	7	7	7	6	6	7	7	7	6	7	7	4	4
276	CFA	m	69	0	0	1	0	0	0	0	0	0	0	0	0	0	0	0	0	0	0	0	0	2	4	3	3	3	3	3	4	5	3	3	5	4	5	4	4	4	5	4	5	4	5	5	3	3	3
277	CFA	m	52	1	0	0	0	0	0	0	0	1	1	1	0	0	0	0	0	0	0	0	0	7	7	7	6	4	5	7	6	1	2	1	1	7	7	7	7	7	7	7	6	7	6	1	5	7	7
278	EFA	w	56	0	0	1	0	0	0	0	0	0	0	0	0	0	0	0	0	0	0	0	0	7	7	4	3	7	4	6	3	1	1	1	1	7	7	7	7	4	7	7	5	7	4	2	6	3	1
279	CFA	m	51	0	1	1	1	0	0	0	0	0	0	0	0	0	0	0	0	0	0	0	0	7	7	7	4	7	4	7	7	1	1	1	1	7	7	7	7	7	7	7	7	7	4	7	1	4	7
280	EFA	m	61	0	0	0	0	1	0	0	0	0	0	0	0	0	1	0	0	0	0	1	0	5	7	5	5	7	5	7	6	1	6	1	1	7	7	7	7	7	5	7	7	6	6	5	6	7	7
281	CFA	w	39	0	0	0	0	0	0	0	0	0	1	0	0	0	0	0	0	0	0	0	0	6	7	6	5	6	6	6	5	2	2	2	2	6	6	6	6	5	7	7	6	6	6	6	2	5	5
282	CFA	w	66	0	0	0	0	0	0	0	0	0	0	0	0	0	0	1	0	0	0	0	0	7	7	7	5	6	7	4	7	1	1	1	1	7	7	7	7	4	5	6	7	7	4	1	4	4	1
283	CFA	m	44	1	1	1	1	0	0	0	0	0	0	0	0	0	0	0	0	0	0	0	0	7	7	7	6	4	7	4	7	5	1	1	1	7	7	7	7	7	6	7	7	7	7	5	6	6	3
284	CFA	w	58	1	0	0	1	0	0	0	0	0	0	0	0	0	0	0	0	1	0	0	0	7	7	7	7	5	7	6	7	1	1	7	1	7	7	7	7	7	3	3	7	7	3	1	1	7	7
285	EFA	w	37	0	1	0	0	0	0	0	0	0	0	0	0	0	0	0	0	0	0	0	0	7	7	7	5	5	5	7	7	1	1	1	7	7	7	7	7	7	7	7	7	7	7	1	4	5	5
287	CFA	w	42	0	1	0	0	0	0	0	0	0	0	0	0	0	0	0	0	0	0	0	0	7	7	7	2	6	4	7	4	5	4	2	7	6	7	7	7	7	7	6	7	7	7	7	3	4	3
288	CFA	w	20	0	0	1	1	0	0	1	1	0	0	0	0	1	0	0	0	0	0	0	0	1	1	5	1	1	1	1	1	1	5	1	5	6	5	7	5	1	7	7	6	6	5	3	5	1	1
290	CFA	m	33	0	0	0	0	0	0	0	0	0	0	1	0	0	0	0	0	0	0	0	0	6	7	4	7	7	6	7	7	1	1	1	1	7	7	7	7	7	6	6	7	7	7	7	5	7	7
291	CFA	w	38	0	0	0	0	0	0	0	0	1	0	0	0	0	0	0	0	0	0	0	0	5	7	6	6	6	4	7	5	5	1	1	7	6	5	7	5	6	5	5	5	7	7	7	1	7	6
292	EFA	m	61	0	0	0	0	0	0	0	0	0	0	0	0	0	0	0	0	0	0	0	1	5	4	5	3	4	3	7	4	1	1	1	3	3	5	5	3	4	1	1	3	1	4	4	1	1	1
293	CFA	m	43	0	0	0	0	0	0	0	0	1	0	0	0	0	0	0	0	0	0	0	0	7	6	5	6	6	5	5	6	1	1	1	2	5	5	6	5	5	2	2	6	6	5	6	5	3	4
294	CFA	m	66	0	0	0	0	0	0	0	0	0	0	1	0	0	0	0	0	0	0	0	0	7	7	7	7	7	6	7	7	1	2	1	7	7	7	7	7	6	7	7	7	5	7	7	4	5	5
295	EFA	w	53	0	0	0	0	0	0	0	0	0	0	1	0	0	0	0	0	0	0	0	0	5	5	5	5	5	5	5	5	3	2	2	2	5	6	5	4	4	5	5	5	5	5	5	4	5	4
296	EFA	m	50	0	0	0	0	0	0	0	0	0	0	1	0	0	0	0	0	0	0	0	0	2	7	7	4	4	6	1	7	7	1	1	1	5	7	7	6	7	1	1	7	7	7	4	1	1	1
297	CFA	w	45	0	0	0	0	1	0	0	0	0	0	0	0	0	0	0	0	0	0	0	0	7	7	7	4	4	5	1	7	1	1	1	1	7	7	7	7	7	7	7	7	7	7	1	7	5	1
298	EFA	m	64	0	0	0	0	0	0	1	0	0	0	0	0	0	0	0	0	0	0	0	0	7	7	7	6	5	6	3	7	1	1	1	1	7	7	7	7	7	6	6	7	7	7	7	6	5	6
299	EFA	w	62	0	0	0	0	1	0	0	0	0	0	0	0	1	0	0	0	0	0	0	0	7	7	7	6	7	6	7	7	2	1	1	5	6	7	7	7	7	7	7	7	7	7	7	7	6	2
300	CFA	m	27	1	0	0	0	0	0	0	0	0	0	0	0	0	0	0	0	0	0	0	0	7	7	7	4	7	4	7	7	1	1	1	1	6	6	5	5	6	7	7	7	6	7	7	1	4	3
301	CFA	m	37	0	1	0	0	0	0	0	0	0	0	0	0	0	0	0	0	0	0	0	0	5	5	5	3	3	3	3	3	4	2	5	4	4	4	5	4	4	3	3	4	4	4	4	3	5	3
302	CFA	m	38	0	0	0	0	0	0	0	0	0	0	0	0	0	0	0	0	0	0	0	1	7	7	7	7	7	7	7	7	7	5	6	7	7	7	7	7	7	7	7	7	7	7	7	7	7	7
303	EFA	m	44	0	0	0	0	0	0	0	0	1	1	0	0	1	1	0	0	0	0	0	0	7	7	7	7	7	6	7	5	2	5	2	2	6	4	7	5	5	4	2	5	6	5	5	4	4	6
304	EFA	w	28	0	0	0	0	0	0	0	0	0	0	0	1	0	0	0	0	0	0	0	0	7	7	7	7	7	7	4	7	1	7	1	1	7	7	7	7	7	2	2	7	7	1	1	1	7	7
305	CFA	m	47	1	1	1	1	0	1	0	0	0	0	0	0	0	0	0	0	0	0	0	0	7	7	7	6	7	7	7	7	2	1	1	1	7	6	7	4	7	6	7	7	7	7	6	2	7	2
306	CFA	w	20	0	0	0	0	0	0	0	0	0	0	0	0	0	0	1	0	0	0	0	0	7	6	6	5	3	6	2	4	1	1	1	1	6	4	6	6	6	2	3	6	5	1	5	1	3	5
307	CFA	w	60	0	0	1	1	0	0	0	0	0	0	0	0	0	0	0	0	0	0	0	0	4	4	5	4	4	4	3	5	2	2	2	2	5	5	5	5	5	5	5	5	5	2	4	4	2	4
308	CFA	w	30	0	0	0	0	1	0	0	0	0	0	0	0	0	0	0	0	0	0	0	0	7	7	7	3	3	7	2	5	1	1	1	1	6	7	7	6	6	7	7	7	7	4	4	7	5	1
309	CFA	m	24	0	0	0	0	0	0	0	0	0	1	0	0	0	0	0	0	0	0	0	0	5	5	4	4	4	5	5	4	5	1	4	4	4	4	4	4	4	4	4	4	4	4	4	4	4	4
310	CFA	m	34	0	0	0	0	0	1	0	0	0	0	0	0	0	0	0	0	0	0	0	0	1	1	2	1	1	1	1	1	7	7	7	7	1	7	6	2	7	7	7	7	5	1	6	1	7	7
311	CFA	m	33	0	0	0	0	1	0	0	0	0	0	0	0	0	0	0	0	0	0	0	0	7	7	7	6	5	7	3	6	1	1	1	1	4	5	6	5	6	3	4	6	5	1	1	1	4	6
312	CFA	m	49	0	0	0	1	0	0	0	0	0	0	0	0	0	0	0	0	0	0	0	0	7	7	7	7	7	1	1	4	1	1	1	1	7	7	7	7	7	7	7	7	7	1	7	4	1	4
313	EFA	m	59	0	0	0	0	0	0	0	0	0	0	0	0	0	1	0	0	0	0	0	0	7	7	7	7	7	7	7	7	1	1	1	1	7	7	7	7	7	7	7	7	7	4	1	4	7	7
315	EFA	w	44	0	0	0	0	0	0	0	0	1	0	0	0	0	0	0	0	0	0	0	0	7	7	7	7	6	6	7	7	1	1	1	1	6	7	7	6	7	6	6	7	7	6	2	1	2	2
316	EFA	m	56	0	0	0	0	0	0	0	0	0	0	0	0	1	0	0	0	0	0	0	0	5	4	5	4	5	4	5	6	4	4	1	6	7	7	7	7	7	7	7	7	5	6	1	4	7	7
317	EFA	w	34	0	0	0	0	0	0	0	0	0	0	0	0	1	1	0	0	0	0	0	0	7	7	7	6	6	6	4	6	1	1	1	1	7	6	7	7	6	7	7	7	6	1	1	1	5	6
318	CFA	m	21	0	0	0	0	1	0	0	0	1	0	0	0	0	0	0	0	0	0	0	0	7	7	7	7	7	7	7	7	1	1	1	1	7	5	7	7	7	3	7	7	7	1	1	1	1	1
319	EFA	w	40	0	1	1	0	0	0	0	0	0	0	0	0	0	0	0	0	0	0	0	0	7	7	7	3	7	2	7	4	7	5	1	1	7	7	7	7	7	7	7	7	7	7	5	4	7	4
320	CFA	w	45	0	0	0	0	0	0	0	0	0	0	0	0	0	0	0	0	0	0	0	1	7	7	7	7	7	7	7	1	7	5	5	7	5	1	7	7	5	7	7	3	1	7	7	3	5	5
321	EFA	w	48	0	1	1	1	0	0	0	0	0	0	0	0	0	0	0	0	0	0	0	0	7	7	7	5	7	4	7	7	6	4	2	7	7	7	7	7	7	7	7	7	7	7	7	7	6	5
322	CFA	m	49	0	0	0	0	0	0	0	0	0	0	0	0	0	0	0	0	0	0	0	1	6	5	5	5	4	5	7	4	3	2	1	4	5	6	6	5	5	4	5	5	5	5	5	4	5	6
323	CFA	w	29	0	0	0	0	0	0	0	0	0	0	0	0	1	0	0	0	0	0	0	0	2	1	1	2	6	1	1	1	1	1	1	5	6	6	7	6	1	7	6	2	6	5	6	5	5	1
324	CFA	m	30	0	0	0	0	0	0	0	0	0	0	0	0	0	0	0	1	0	0	0	0	5	7	3	3	4	1	6	5	4	1	2	5	7	7	7	6	6	3	5	6	7	3	3	3	1	2
325	CFA	m	62	0	0	0	0	0	0	0	0	1	0	0	0	0	0	0	0	0	0	0	0	7	6	6	6	5	6	6	6	1	1	1	1	6	6	7	6	3	1	1	6	6	6	5	1	6	4
326	CFA	w	43	0	0	0	0	0	0	0	0	0	0	0	0	0	0	0	0	0	0	0	1	7	7	7	6	2	7	7	7	1	1	1	1	6	6	7	6	7	1	1	3	5	1	1	1	2	1
327	EFA	m	53	0	1	0	1	0	0	0	0	0	0	0	0	0	0	0	0	0	0	0	0	7	7	7	6	6	6	7	7	1	1	1	1	7	7	7	7	7	7	7	7	7	6	7	1	6	1
328	EFA	m	42	0	0	0	0	0	0	0	0	0	0	0	0	1	0	0	0	0	0	0	0	6	6	6	6	6	5	7	7	1	1	1	2	7	7	7	7	7	7	7	6	6	6	6	4	7	7
329	EFA	w	61	0	1	0	0	0	0	0	0	0	0	0	0	0	0	0	0	0	0	0	0	7	7	7	5	6	5	7	6	1	1	1	5	7	7	7	6	6	4	6	7	7	6	7	2	4	4
330	CFA	m	59	0	0	0	0	0	0	0	0	0	0	0	0	0	0	0	0	1	0	0	0	4	4	4	5	5	5	4	5	2	1	2	2	3	2	4	4	3	2	1	4	3	5	4	2	2	3
331	EFA	w	31	1	0	0	0	0	0	0	0	0	0	0	0	0	0	0	0	0	0	0	0	7	7	7	7	5	7	4	7	1	1	1	1	7	7	7	7	7	7	7	7	7	1	7	1	7	7
332	CFA	w	60	0	1	0	0	0	0	0	0	0	0	0	0	0	0	0	0	0	0	0	0	7	7	7	7	7	7	6	6	1	1	1	1	7	7	7	7	7	6	6	7	7	6	7	1	1	7
333	CFA	m	23	0	0	0	0	0	0	0	0	0	0	0	0	0	0	1	0	0	0	0	0	7	7	7	7	7	7	4	7	1	1	1	1	7	7	7	7	7	4	7	7	7	1	1	4	7	7
334	EFA	m	56	1	0	0	0	0	0	0	0	0	0	0	0	0	0	0	0	0	0	0	0	7	7	7	6	7	6	7	6	5	1	1	1	6	7	7	6	7	7	7	7	7	4	6	1	5	6
335	CFA	w	37	0	1	0	0	0	0	0	0	0	0	0	0	0	0	0	0	0	0	0	0	7	7	7	7	7	3	7	7	5	3	1	5	7	7	7	7	7	7	7	7	7	5	7	1	7	5
336	EFA	w	27	0	0	0	0	0	0	0	0	0	0	0	0	0	0	1	0	0	0	0	0	1	6	5	7	6	1	5	6	1	1	1	2	1	4	6	5	2	1	1	6	5	7	1	1	6	2
337	CFA	m	62	0	0	0	0	0	0	0	0	0	0	1	0	0	0	0	0	0	0	0	0	7	6	6	7	7	5	1	7	1	1	1	1	7	7	7	7	7	5	5	7	7	4	1	1	3	3
338	EFA	m	46	0	0	0	0	0	0	0	0	0	0	0	0	0	0	0	0	0	0	0	1	7	6	7	7	4	5	2	7	2	1	1	1	7	7	7	5	5	7	7	7	7	7	7	7	2	2
339	CFA	w	22	0	0	0	0	1	0	0	0	0	0	0	0	0	0	0	0	0	0	0	0	7	7	7	4	4	7	2	6	1	1	1	1	4	6	7	6	6	7	7	7	7	1	1	1	4	2
340	EFA	m	56	0	0	0	0	1	0	0	0	0	0	0	0	0	0	0	0	0	0	0	0	7	7	7	6	6	4	4	6	1	1	1	1	7	7	7	7	7	6	7	7	7	5	4	6	5	4
341	EFA	w	39	0	0	0	0	0	0	0	0	0	0	0	0	0	0	0	0	0	0	0	1	6	6	7	7	7	6	2	2	2	2	2	2	6	7	7	2	6	2	2	2	4	6	2	2	2	7
342	EFA	m	26	0	0	0	0	1	0	0	0	0	0	0	0	0	0	0	0	1	0	0	0	7	6	7	7	7	7	6	7	5	1	1	1	7	6	7	6	7	7	7	6	7	7	7	5	6	5
343	CFA	m	21	0	0	0	0	1	0	0	0	0	0	1	0	0	0	0	0	0	0	0	0	7	7	7	1	1	7	4	7	1	1	1	1	7	7	7	7	7	7	7	7	7	1	1	1	7	7
344	EFA	m	44	0	0	0	0	1	0	0	0	0	0	0	0	0	0	0	0	0	0	0	0	7	7	7	7	7	4	5	7	1	1	1	1	7	7	7	7	7	6	7	7	7	1	1	1	4	4
345	CFA	w	47	0	0	0	0	0	0	0	0	0	0	0	0	0	0	0	0	0	0	0	1	7	7	1	5	4	4	4	7	1	1	1	1	7	7	7	7	7	7	7	4	5	1	1	1	7	7
346	CFA	m	47	0	0	0	0	0	0	0	0	0	0	0	1	0	0	0	0	0	0	0	0	4	5	3	4	2	4	6	5	2	2	2	1	4	5	5	4	5	1	1	4	5	3	4	4	1	2
347	CFA	w	43	0	0	0	0	0	0	0	1	0	0	0	0	0	0	0	0	0	0	0	0	4	7	5	1	1	1	2	2	1	1	1	6	7	7	7	5	5	7	7	7	7	1	3	7	1	1
348	EFA	w	21	1	0	0	1	0	0	1	1	0	1	0	0	1	0	0	0	0	0	0	0	7	7	7	1	4	7	6	4	1	1	1	1	6	6	7	5	6	5	5	7	7	7	6	5	1	1
349	CFA	m	36	1	0	0	1	0	0	0	0	0	0	0	0	0	0	0	0	0	0	0	0	3	6	6	3	3	1	3	5	4	1	1	2	7	7	7	7	7	7	7	7	7	1	3	6	6	3
350	CFA	m	50	0	0	0	0	1	0	0	0	0	0	0	0	0	0	0	0	0	0	0	0	7	7	6	7	6	5	4	6	4	1	1	1	7	7	7	6	7	5	7	7	7	7	6	7	1	3
351	EFA	m	64	0	0	1	1	0	0	0	0	0	0	1	0	0	0	0	0	0	0	0	0	7	6	4	3	2	2	4	5	1	1	1	2	6	5	6	6	6	4	5	5	5	4	5	1	3	4
352	EFA	m	64	0	0	0	0	0	1	0	0	0	0	0	1	1	0	0	0	1	1	0	0	4	4	4	4	4	4	4	5	3	3	3	3	5	5	5	5	5	4	4	5	5	4	4	3	5	4
353	EFA	m	43	0	0	0	0	1	0	0	0	0	0	0	0	0	0	0	0	0	0	0	0	6	6	6	5	4	5	4	6	1	1	1	1	5	6	6	5	6	5	6	5	5	5	5	1	5	5
354	CFA	w	44	0	0	0	0	0	1	0	0	0	0	0	0	0	0	0	0	0	0	0	0	7	7	7	6	4	7	5	7	2	1	1	1	3	7	7	6	7	6	7	7	7	5	6	4	6	5
355	EFA	m	61	0	0	1	1	0	0	0	0	0	0	0	0	0	0	0	0	0	0	0	0	7	7	7	7	6	6	6	6	1	1	1	1	6	6	6	4	6	4	5	6	6	4	5	1	4	5
356	EFA	m	26	0	0	0	0	0	0	0	0	0	0	1	0	0	0	0	0	0	0	0	0	6	5	6	5	4	5	7	4	1	1	1	4	6	6	5	6	6	3	5	6	5	5	5	5	5	6
357	EFA	m	32	0	0	0	0	0	0	0	0	0	0	0	0	0	0	0	0	1	0	0	0	7	7	6	6	7	7	7	7	1	1	1	1	7	7	7	7	7	1	5	5	7	1	1	1	7	7
358	EFA	m	35	1	0	0	0	0	0	0	0	0	0	0	0	0	0	0	0	0	0	0	0	6	7	4	5	4	3	7	6	4	2	1	1	6	5	7	6	7	3	2	4	5	2	2	5	5	2
359	EFA	w	48	0	1	0	0	0	0	0	0	0	0	0	0	0	0	0	0	0	0	0	0	7	7	7	7	7	7	7	7	4	1	1	4	7	7	7	7	7	7	7	7	7	7	7	4	7	7
360	CFA	w	46	0	0	0	0	0	0	0	0	0	0	1	0	1	0	0	0	0	0	0	0	7	7	7	7	7	7	2	7	1	1	1	1	6	6	7	6	6	7	7	6	7	4	4	5	6	6
361	EFA	m	65	0	0	0	0	0	0	0	0	0	0	1	0	0	0	0	0	0	0	0	0	6	4	6	5	5	5	2	6	2	3	1	4	6	6	7	4	6	4	5	4	6	6	6	4	6	6
362	EFA	w	58	0	0	0	0	0	0	0	0	0	0	0	0	0	1	0	0	0	0	0	0	5	6	6	2	5	5	6	6	1	1	1	1	7	7	7	7	7	7	7	6	6	4	6	2	5	6
363	CFA	w	33	0	1	0	0	0	0	0	0	0	0	0	0	0	0	0	0	0	0	0	0	7	1	7	7	7	7	1	7	1	1	1	1	7	7	7	1	1	7	7	1	7	1	1	1	1	1
364	CFA	w	21	0	0	0	1	1	1	0	0	0	0	0	0	1	0	0	0	0	0	0	0	7	7	7	7	5	7	4	7	1	1	1	1	7	7	7	7	7	1	3	7	7	7	1	1	5	1
365	EFA	w	53	0	0	0	0	0	0	0	0	0	0	0	0	0	1	0	0	0	0	0	0	5	5	5	5	5	5	4	5	1	1	1	1	5	7	5	4	4	4	5	5	5	4	1	3	7	3
366	CFA	m	51	0	1	0	0	0	0	0	0	0	0	0	0	0	0	0	0	0	0	0	0	6	6	6	5	6	5	6	5	4	4	1	4	5	5	6	5	5	6	5	6	6	6	6	6	5	5
367	CFA	m	57	1	0	0	1	1	0	0	0	1	1	0	0	0	0	0	0	0	0	0	0	7	7	6	7	7	7	7	7	1	1	1	1	7	7	7	7	7	1	3	2	5	7	7	1	7	7
368	CFA	m	66	0	0	0	0	1	0	0	0	0	0	0	0	0	0	0	0	0	0	0	0	5	6	6	4	5	5	5	5	1	2	1	1	5	5	5	5	5	5	5	5	5	4	5	4	3	2
369	CFA	w	46	0	0	1	1	0	0	0	0	0	0	0	1	0	1	0	0	0	0	0	0	6	7	6	4	3	5	3	4	1	1	1	4	4	6	7	5	7	6	7	5	4	7	7	1	6	2
370	CFA	m	30	0	0	0	0	1	0	0	0	0	0	0	0	0	0	0	0	0	0	0	0	6	7	5	4	5	4	6	6	1	1	1	3	6	6	7	6	5	3	6	6	7	6	6	6	1	1
371	EFA	m	66	0	0	0	1	0	0	0	0	0	0	0	0	0	0	0	0	0	0	0	0	7	7	7	4	7	5	4	7	1	1	1	2	6	7	7	7	6	5	6	7	7	7	6	7	2	2
372	CFA	m	46	0	0	0	0	0	0	0	0	0	1	0	0	0	0	0	0	0	0	0	0	6	7	5	4	5	5	6	4	1	1	1	1	5	4	5	5	6	3	5	5	4	6	6	3	2	2
373	EFA	w	36	0	1	1	1	0	0	0	0	0	0	1	0	0	1	0	0	0	0	0	0	4	5	5	5	4	4	5	5	3	2	2	3	5	4	5	5	5	4	5	5	5	4	3	3	5	3
374	EFA	w	49	0	1	0	0	0	0	0	0	0	0	0	0	0	0	0	0	0	0	0	0	7	7	7	7	7	3	7	7	7	6	4	7	7	7	7	7	7	7	7	7	7	7	7	2	7	7
375	EFA	m	45	0	0	0	0	0	1	0	0	0	0	0	0	0	0	0	0	0	0	1	0	7	7	7	5	5	7	5	7	1	1	1	1	7	7	7	5	4	1	5	7	7	1	1	1	4	4
376	CFA	m	49	0	0	0	0	0	0	0	0	0	0	0	0	0	0	1	0	0	0	0	0	7	7	7	7	7	7	7	7	7	6	1	7	7	7	7	7	7	7	7	7	7	7	7	1	7	7
377	EFA	m	33	1	0	0	0	0	0	0	0	0	0	0	0	0	0	0	0	0	0	0	0	6	7	7	6	7	6	6	5	3	2	1	2	6	7	6	6	6	3	5	6	7	5	6	7	6	6
378	CFA	w	25	1	0	0	0	0	0	0	0	0	0	0	0	0	0	0	0	0	0	0	0	7	7	7	6	6	7	7	4	1	1	1	1	6	6	7	7	6	6	7	7	6	5	5	5	6	6
379	EFA	m	52	0	0	0	0	0	1	0	0	0	0	0	0	0	0	0	0	0	0	0	0	2	4	1	1	1	1	1	1	3	1	1	4	3	3	2	1	4	6	5	5	6	6	4	4	2	2
380	EFA	m	55	0	0	0	0	0	1	0	0	0	0	0	0	0	0	0	0	0	0	0	0	6	6	6	6	6	6	4	6	1	1	1	3	6	6	6	6	6	6	6	6	6	6	6	6	6	6
381	EFA	w	46	0	1	1	0	0	0	0	0	0	0	0	0	0	0	0	0	0	0	0	0	7	7	7	7	7	7	7	7	1	1	1	1	7	7	7	7	1	7	7	4	7	4	4	1	7	1
382	EFA	m	63	0	0	0	0	0	0	0	0	0	0	0	1	0	0	0	0	0	0	0	0	7	4	1	5	4	5	4	7	1	1	1	1	7	7	7	4	7	7	7	5	5	1	1	4	7	7
383	CFA	w	60	1	0	0	0	0	0	0	0	0	0	0	0	0	0	0	0	0	0	0	0	6	7	6	4	3	6	4	4	1	1	1	1	6	6	6	4	5	4	5	6	6	1	1	1	2	2
384	CFA	w	30	0	0	0	0	0	0	0	0	0	0	0	0	0	0	0	0	1	0	0	0	7	7	7	6	6	4	6	6	1	1	1	1	7	7	7	7	7	1	1	7	7	1	7	4	4	1
385	EFA	w	21	0	0	0	0	0	0	0	0	0	0	0	1	0	0	0	0	0	0	0	0	1	1	1	3	1	1	1	5	3	1	3	4	5	4	5	5	6	6	5	1	1	1	4	3	5	5
386	EFA	w	54	0	0	1	0	0	0	0	0	0	0	0	0	0	0	0	0	0	0	0	0	7	7	7	7	7	7	7	7	5	1	1	1	7	7	7	7	7	5	5	7	7	1	6	1	7	7
387	CFA	w	29	1	0	0	0	0	0	0	0	0	0	0	0	0	0	0	0	0	0	0	0	7	7	7	1	1	7	1	7	2	1	1	1	7	7	7	7	7	7	7	7	7	7	1	7	7	1
388	CFA	w	25	0	0	0	0	0	0	0	0	0	0	0	1	0	1	0	0	0	0	0	0	7	6	7	6	6	6	7	7	3	3	1	3	6	7	7	6	7	7	7	7	6	3	4	3	6	6
389	EFA	m	45	0	0	0	0	0	0	0	0	0	0	1	0	0	0	0	0	0	0	0	0	4	4	5	5	5	3	5	4	3	2	2	5	5	5	6	5	5	7	7	5	5	6	4	3	5	5
390	CFA	w	22	0	0	0	0	1	0	0	0	0	0	1	0	0	0	0	0	0	0	0	0	7	7	7	6	5	7	7	5	1	1	1	1	7	6	7	6	6	2	3	7	6	1	1	1	6	3
391	CFA	w	51	0	0	0	0	0	0	0	0	1	1	0	0	0	0	0	0	0	0	0	0	7	7	7	7	6	6	7	5	2	1	1	1	6	6	6	5	6	6	6	7	6	6	6	6	6	5
392	EFA	w	50	0	0	1	0	0	0	0	0	0	0	1	0	0	0	0	0	0	0	0	0	7	7	7	7	7	6	6	7	2	2	1	1	7	7	7	6	5	7	7	5	6	6	6	2	7	6
393	EFA	m	45	0	0	0	0	0	1	0	0	0	0	0	0	1	0	1	0	0	0	0	0	7	7	7	7	6	7	7	7	2	1	1	3	7	7	7	7	7	6	7	7	7	7	7	7	6	6
394	EFA	w	49	1	0	0	0	0	0	0	0	1	0	0	0	0	0	0	0	1	0	0	0	7	7	7	7	7	7	7	7	1	1	1	1	7	1	7	7	7	7	7	7	7	7	7	7	7	1
395	EFA	m	66	0	1	0	0	0	0	0	0	0	0	0	0	0	0	0	0	0	0	0	0	7	7	7	4	5	5	6	3	7	2	2	5	6	7	7	5	4	6	7	7	6	6	7	7	7	4
396	EFA	m	65	0	1	0	0	0	0	0	0	0	0	0	0	0	0	0	0	0	0	0	0	7	7	7	7	7	7	7	7	7	1	1	1	7	7	7	7	7	7	7	7	7	7	7	7	7	7
397	CFA	w	28	0	0	0	0	1	0	1	0	0	0	0	0	0	0	0	0	0	0	0	0	5	7	2	5	7	2	1	1	6	5	3	7	6	4	7	6	6	7	6	6	5	6	7	5	1	2
398	EFA	m	50	0	0	0	0	0	0	0	0	0	0	0	0	0	1	0	0	0	0	0	0	6	5	5	5	6	5	2	5	2	2	2	2	5	5	5	5	3	2	5	6	6	1	6	5	6	5
399	CFA	w	47	1	1	1	1	0	0	1	1	0	0	0	0	0	0	0	0	0	0	0	0	6	1	5	1	5	1	5	1	7	1	2	7	7	7	7	7	7	7	7	6	6	7	7	4	7	5
400	EFA	w	46	0	0	0	0	0	0	0	0	0	0	0	0	0	0	0	0	1	0	0	0	7	7	7	5	6	7	6	7	1	1	1	1	7	7	7	7	7	7	7	5	7	1	1	1	7	5
401	EFA	m	57	0	0	0	0	0	1	1	0	0	0	0	0	0	0	0	0	0	0	0	0	6	4	5	5	3	4	6	4	4	4	1	7	6	6	6	6	7	7	6	6	6	6	6	6	6	5
402	EFA	m	36	0	0	0	0	0	0	0	0	0	0	0	0	0	0	0	0	1	0	0	0	6	6	6	6	4	6	6	6	2	2	2	2	6	6	6	6	6	3	2	6	6	6	2	6	6	6
403	EFA	w	60	0	0	1	0	0	0	0	0	0	0	0	0	0	0	0	0	0	0	0	0	7	7	7	7	6	7	7	7	1	1	1	1	7	7	7	7	7	6	6	7	7	7	7	1	1	5
404	CFA	m	31	0	0	0	0	0	0	0	0	0	0	0	0	0	1	0	0	0	0	0	0	6	7	6	4	5	4	3	5	1	2	1	1	7	6	7	6	7	6	7	5	4	1	2	1	7	4
405	CFA	w	31	0	1	0	0	0	0	0	0	0	0	0	0	0	0	0	0	0	0	0	0	7	6	5	4	4	6	5	6	3	5	1	5	5	5	7	6	5	1	5	7	6	2	5	1	5	5
407	EFA	w	22	0	0	0	0	1	0	0	1	0	0	0	0	1	0	0	0	0	0	0	0	1	1	1	1	1	1	1	1	1	1	1	7	7	7	7	7	7	7	7	1	1	3	4	1	7	1
408	CFA	m	47	0	0	0	0	0	0	0	0	0	0	1	0	0	0	0	0	0	0	0	0	7	7	7	7	6	7	6	7	1	1	1	1	7	7	7	7	7	7	7	7	7	6	6	6	6	4
409	EFA	w	33	0	0	0	0	1	0	0	0	0	0	0	0	0	0	0	0	0	0	1	0	5	7	5	7	7	5	3	5	5	6	1	3	7	7	7	7	7	6	7	7	5	3	3	7	7	7
410	CFA	w	60	0	0	0	0	0	0	0	0	0	0	0	0	0	0	0	0	1	0	0	0	5	5	5	5	5	4	5	6	1	1	1	1	7	7	7	6	5	7	7	6	5	1	1	4	6	6
411	CFA	w	44	0	0	0	0	1	0	0	0	0	0	0	0	0	0	0	0	0	0	0	0	5	5	4	6	4	4	4	5	1	1	1	1	7	5	7	7	7	5	6	7	6	3	1	1	6	4
412	CFA	m	64	0	0	0	1	0	0	0	0	1	0	0	0	0	0	0	0	0	0	0	0	7	7	7	6	7	5	7	7	1	1	1	1	3	3	6	2	5	2	1	5	4	7	7	5	3	2
413	EFA	w	21	0	0	0	0	1	0	0	0	0	0	0	0	0	0	0	0	0	0	0	0	7	7	7	2	5	4	6	5	4	1	5	2	6	6	6	5	6	2	4	7	7	6	6	1	3	1
414	EFA	m	42	0	0	0	0	0	0	0	0	0	0	0	0	1	0	0	0	0	0	0	0	3	3	3	3	4	2	1	3	1	1	1	1	5	5	6	3	2	5	6	5	6	3	1	2	3	1
415	CFA	m	54	0	0	0	0	0	0	0	0	0	0	0	0	0	0	0	0	0	0	0	1	7	4	4	7	4	4	7	5	1	1	1	7	3	3	7	4	6	3	4	3	3	2	3	2	4	2
416	EFA	w	45	0	0	0	0	0	0	1	0	0	0	0	0	0	0	0	0	0	0	0	0	5	4	5	1	1	2	2	3	2	6	1	2	5	6	5	4	5	1	4	7	6	5	5	5	5	3
417	CFA	m	66	0	0	0	0	0	0	0	0	0	0	0	0	1	0	0	0	0	0	0	0	3	4	4	4	4	3	2	5	2	3	2	5	6	6	6	6	6	6	6	6	6	5	4	4	5	3
418	EFA	m	54	0	0	0	1	0	0	1	1	0	0	0	0	0	1	0	0	0	0	0	0	6	7	6	6	6	5	4	5	2	1	1	1	7	6	7	5	6	4	6	5	6	4	3	3	6	5
419	EFA	m	35	1	0	0	0	0	0	0	0	0	0	0	0	0	0	0	0	0	0	0	0	6	6	6	2	1	4	1	6	1	1	1	1	1	6	6	1	7	6	7	6	6	1	2	1	1	1
420	CFA	w	30	0	0	0	0	0	0	0	0	1	0	0	0	0	0	0	0	0	0	0	0	7	7	7	7	7	7	7	7	3	1	1	1	7	7	7	7	7	5	5	7	7	7	7	3	6	4
421	CFA	m	31	0	0	0	0	1	0	0	0	0	0	0	0	0	0	0	0	0	0	0	0	7	7	7	4	3	4	1	7	1	1	1	1	6	6	7	6	5	1	2	7	7	1	1	1	1	2
422	CFA	w	38	0	0	0	0	1	0	0	0	0	0	0	0	0	0	0	0	0	0	0	0	6	7	6	5	2	5	6	5	6	5	3	3	7	7	6	5	5	5	6	5	5	5	5	5	4	5
423	EFA	m	61	0	0	0	1	1	0	1	1	0	0	0	0	0	0	0	0	0	0	1	0	4	4	5	4	5	4	5	4	4	1	1	4	6	6	5	6	4	5	5	7	5	6	6	5	3	2
424	EFA	m	46	0	0	0	0	0	0	0	0	0	0	0	0	0	0	0	0	0	0	0	1	4	5	4	5	5	4	5	4	2	2	2	3	4	4	4	4	5	4	4	4	4	4	4	3	4	3
425	EFA	w	54	0	0	0	0	0	0	0	0	0	0	0	0	0	0	1	0	0	0	0	0	4	5	4	4	4	4	4	4	4	3	3	5	7	7	7	6	6	5	5	4	4	4	4	4	4	4
426	CFA	m	39	0	1	0	1	0	0	0	0	0	0	0	0	0	0	0	0	0	0	0	0	7	7	7	6	6	7	6	7	2	1	1	1	7	7	7	7	7	7	7	7	7	7	7	2	6	2
427	EFA	m	67	0	1	0	0	0	0	0	0	0	0	0	0	0	0	0	0	0	0	0	0	7	7	7	7	5	7	6	6	2	1	1	1	6	7	7	6	7	4	4	7	6	6	6	4	5	6
428	CFA	m	46	0	1	0	0	0	0	0	0	0	0	0	0	0	0	0	0	0	0	0	0	7	7	7	4	4	5	5	4	3	1	1	3	7	7	7	6	7	5	6	7	7	5	5	3	2	4
429	CFA	w	35	1	0	0	0	0	0	0	0	0	0	0	1	1	0	0	0	0	0	0	0	4	6	1	5	4	4	2	6	1	1	1	5	5	7	6	6	7	7	7	3	4	4	4	4	6	7
430	CFA	w	43	0	0	0	0	0	0	0	0	1	0	0	0	0	0	0	0	0	0	0	0	7	7	7	7	4	4	7	4	4	1	1	1	4	1	7	4	4	4	4	4	4	7	7	1	4	1
431	EFA	m	37	0	0	0	0	0	0	0	0	0	0	0	0	1	1	0	0	0	0	1	0	7	7	7	7	7	7	7	6	1	2	2	3	7	7	7	7	7	6	5	7	7	3	4	3	7	7
432	CFA	w	31	0	0	0	0	1	0	0	0	0	0	0	0	0	0	0	0	0	0	0	0	7	7	7	6	5	7	6	6	2	1	1	1	7	6	7	7	6	6	7	4	7	6	2	2	6	5
433	CFA	m	56	0	0	0	0	1	0	0	0	0	0	1	0	0	0	0	0	0	0	0	0	5	6	6	5	4	4	6	5	2	1	2	4	5	5	5	5	5	3	4	5	5	6	6	3	5	5
434	EFA	w	46	0	0	0	0	0	0	0	0	0	0	0	0	0	0	0	0	1	0	0	0	5	5	6	5	6	6	3	6	1	1	1	1	7	7	7	6	5	3	2	5	4	6	2	4	7	7
435	EFA	w	30	0	1	1	1	0	0	0	0	0	0	0	0	0	0	0	0	0	0	0	0	7	7	7	4	5	4	7	7	5	1	1	1	7	7	7	7	6	6	7	7	7	7	7	1	4	4
436	EFA	w	48	0	0	1	0	0	0	0	0	0	0	0	0	0	0	0	0	0	0	0	0	6	6	6	5	4	5	4	5	1	1	2	1	4	5	6	5	5	5	5	6	6	4	1	2	5	4
437	EFA	w	42	0	1	1	0	0	0	0	0	0	0	0	0	0	0	0	0	0	0	0	0	7	7	7	3	1	5	4	3	5	6	6	7	7	7	7	7	6	6	7	7	7	7	7	1	6	1
438	EFA	w	41	0	0	0	0	0	0	0	0	0	0	0	0	0	1	0	0	0	0	0	0	7	7	7	7	7	7	7	7	1	1	1	1	7	7	7	7	7	7	7	7	7	7	7	4	7	7
439	CFA	m	43	0	0	0	0	0	0	0	0	0	0	1	0	0	0	0	0	0	0	0	0	7	7	7	6	6	7	7	6	4	1	1	1	6	7	7	7	7	7	6	6	6	7	7	5	6	6
440	EFA	w	54	0	0	0	0	0	0	1	0	0	0	0	0	0	0	0	0	0	0	0	0	5	5	5	4	4	5	4	5	2	1	1	2	5	4	5	4	5	5	5	5	5	6	4	5	2	1
441	CFA	m	62	0	0	0	0	0	0	0	0	1	0	0	0	0	0	0	0	0	0	0	0	5	5	5	5	5	5	5	5	4	3	3	5	5	4	5	5	5	3	3	5	4	5	5	4	4	5
442	CFA	m	60	1	0	0	1	0	0	0	0	0	0	1	0	0	0	0	0	1	0	0	0	7	6	5	6	7	5	5	7	1	1	1	3	5	5	7	5	6	4	5	5	5	4	3	2	5	5
443	EFA	w	39	0	0	1	0	0	0	0	0	0	0	0	0	0	0	0	0	0	0	0	0	7	6	6	4	4	5	4	6	1	1	1	1	6	6	7	6	5	1	6	7	7	5	4	1	1	1
444	CFA	w	27	0	1	1	1	0	0	0	0	0	0	0	0	0	0	0	0	0	0	0	0	7	7	6	3	6	3	7	4	7	6	3	7	7	7	7	7	7	7	7	7	7	7	7	7	7	2
445	CFA	m	51	0	0	0	0	1	0	0	0	0	0	0	0	0	0	0	0	0	0	0	0	5	5	5	5	5	5	5	5	1	3	1	1	5	5	5	5	5	5	5	5	5	5	5	1	5	5
446	CFA	m	37	0	0	0	0	0	0	0	0	0	1	0	0	0	0	0	0	0	0	0	0	5	6	7	7	7	7	7	7	1	1	1	1	7	7	7	7	7	6	6	7	6	7	7	5	6	7
447	CFA	m	67	0	0	1	1	1	0	0	0	0	0	1	0	0	0	0	0	0	0	0	0	7	7	6	6	7	5	7	7	1	3	1	5	7	6	7	6	7	7	7	6	6	7	7	6	6	6
448	CFA	m	20	0	0	0	0	0	0	0	0	1	0	0	0	0	0	0	0	0	0	0	1	3	5	6	7	4	5	4	7	2	5	1	3	6	5	7	5	5	6	6	6	4	4	5	5	4	3
449	EFA	w	28	0	1	0	0	0	0	0	0	0	0	0	0	0	0	0	0	0	0	0	0	6	7	5	2	1	3	6	1	6	5	1	2	7	7	7	7	7	7	7	7	7	5	7	1	5	1
450	EFA	w	67	0	0	0	0	0	0	0	0	0	1	0	0	0	0	0	0	0	0	0	0	7	7	7	7	7	6	7	6	1	1	1	1	6	6	6	6	6	6	6	6	6	6	6	2	2	6
451	CFA	m	57	1	0	0	0	0	0	0	0	0	0	0	0	0	0	0	0	0	0	0	0	7	7	6	4	4	6	4	6	1	1	1	1	7	5	6	7	4	4	4	7	7	1	1	1	3	3
452	CFA	w	52	1	0	0	0	0	0	0	0	0	0	0	0	0	0	0	0	0	0	0	0	7	7	3	5	6	2	3	6	3	1	1	7	6	7	7	6	6	7	7	6	7	5	6	6	1	1
453	EFA	m	66	0	0	0	0	0	0	0	0	0	0	0	0	0	0	0	0	0	0	0	1	6	7	7	7	7	6	7	7	2	2	1	1	7	7	7	7	7	5	5	7	6	6	6	5	4	6
454	EFA	m	38	0	0	0	1	0	0	0	0	0	0	0	0	0	0	0	0	0	0	0	0	5	5	6	2	6	6	7	2	1	1	1	3	5	3	3	7	4	3	3	7	3	5	4	1	2	3
455	CFA	w	60	0	1	0	0	0	0	0	0	0	0	0	0	0	0	0	0	0	0	0	0	7	7	7	6	5	7	7	6	5	1	2	2	6	6	7	6	6	3	4	6	6	6	5	4	3	6
456	EFA	w	48	0	0	0	0	0	0	0	0	0	0	1	0	0	0	0	0	0	0	0	0	7	7	7	5	4	7	5	4	1	1	1	1	7	7	7	5	7	7	6	7	7	6	5	4	7	7
457	CFA	w	42	0	0	0	0	0	0	0	0	0	0	0	0	0	0	0	0	0	0	0	1	6	6	6	7	6	4	7	6	1	3	1	1	3	5	7	3	7	1	4	1	1	7	7	6	3	1
458	CFA	w	27	0	0	0	0	0	0	0	0	1	0	0	0	0	0	0	0	0	0	0	0	7	7	7	4	3	5	7	7	1	1	1	1	7	5	7	7	7	4	5	2	3	7	7	1	1	5
459	EFA	m	61	0	0	1	0	0	0	0	0	0	0	0	0	0	0	0	0	0	0	0	0	6	6	5	5	5	4	5	5	3	1	1	4	5	5	6	4	4	5	6	5	6	4	4	7	2	1
460	CFA	w	51	0	0	0	0	0	0	0	0	0	1	0	0	0	0	0	0	0	0	0	0	1	4	4	1	7	6	7	1	1	1	1	4	1	1	7	4	5	7	7	7	6	1	1	1	1	1
461	EFA	w	50	0	0	1	1	0	0	0	0	0	0	0	0	0	0	0	0	0	0	0	0	7	7	7	6	5	6	7	6	6	1	1	6	7	4	7	5	7	7	7	5	5	7	7	3	7	6
462	EFA	m	61	0	0	1	1	0	0	0	0	0	0	0	0	0	0	0	0	0	0	0	0	7	7	7	2	3	4	6	4	1	1	1	1	7	7	7	7	6	7	7	7	7	7	6	4	2	2
463	EFA	w	68	0	0	1	1	0	0	0	0	1	0	0	0	0	0	0	0	0	0	0	0	6	6	6	5	5	5	5	6	1	1	1	3	6	6	6	5	5	6	5	6	6	5	4	4	4	4
464	EFA	m	51	0	0	0	0	0	0	0	0	0	0	0	0	1	1	0	0	0	0	0	0	7	6	7	6	6	6	5	7	1	1	1	1	7	7	7	7	7	6	7	7	7	4	4	4	7	7
465	EFA	m	38	0	0	0	0	1	0	0	0	0	0	1	0	0	0	0	0	0	0	0	0	7	7	7	7	7	7	7	4	4	4	1	4	7	7	7	7	7	1	1	5	5	4	7	1	7	7
466	EFA	m	49	0	0	0	0	0	0	0	0	0	0	0	0	0	1	0	0	0	0	0	0	7	7	6	7	6	6	7	6	1	1	1	1	7	4	7	6	7	4	5	7	7	7	4	1	4	6
467	CFA	w	62	0	0	1	1	0	0	0	0	0	1	0	0	0	0	0	0	1	0	0	0	7	7	7	6	5	7	4	7	1	1	1	1	7	7	7	5	7	7	6	7	7	1	1	1	2	2
468	CFA	m	25	1	0	0	0	1	0	0	0	0	0	0	0	0	0	0	0	0	0	0	0	7	7	7	4	6	2	4	7	1	1	1	1	7	7	7	7	7	6	7	7	7	1	1	1	3	1
469	CFA	w	51	0	0	0	0	0	1	0	0	0	0	0	0	0	0	0	0	0	0	0	0	1	1	1	1	1	1	1	1	5	5	4	7	4	2	7	6	6	7	7	2	1	2	1	1	3	7
470	EFA	m	61	0	0	0	0	0	0	0	0	0	0	1	0	0	0	0	0	0	0	0	0	7	7	7	7	7	7	7	7	1	1	1	1	7	7	7	7	7	7	7	7	7	7	5	1	7	7
471	CFA	w	38	0	1	0	0	0	0	0	0	0	0	0	0	0	0	1	0	0	0	0	0	7	7	5	7	4	5	7	1	3	4	1	1	7	7	7	7	7	7	7	4	7	1	7	2	7	7
472	EFA	w	42	0	0	0	0	0	0	0	0	0	0	0	0	0	0	1	0	0	0	0	0	4	4	5	5	5	5	5	5	5	5	3	3	6	6	6	7	5	3	5	4	3	4	4	4	5	5
473	CFA	m	42	0	0	0	0	0	1	0	0	0	0	0	0	0	0	0	0	0	0	0	0	7	7	6	2	2	2	4	2	5	2	2	5	2	6	2	6	7	7	6	6	6	7	6	7	2	2
474	CFA	m	62	0	0	0	0	0	0	0	1	0	0	0	0	0	0	0	0	0	0	1	0	7	7	7	7	7	7	7	7	1	1	1	1	7	7	7	7	7	6	5	5	6	7	7	1	7	7
475	EFA	m	28	1	0	0	1	1	0	0	0	0	0	0	0	0	0	0	0	0	0	1	0	4	5	4	4	5	4	5	5	1	1	1	1	7	7	7	7	6	7	7	6	5	1	4	3	7	5
476	CFA	m	47	0	0	0	0	0	1	0	0	0	0	0	0	0	0	0	0	0	0	0	0	7	7	7	4	4	4	7	2	2	3	2	1	7	7	7	5	7	5	6	5	7	7	6	6	7	2
477	EFA	m	51	0	0	0	0	0	0	0	0	0	0	0	0	0	1	0	0	0	0	0	0	7	7	5	6	4	5	7	5	1	1	1	1	7	7	7	7	7	7	7	7	7	6	3	6	7	7
478	CFA	m	49	0	0	0	1	0	0	0	0	0	0	0	0	0	0	0	0	0	0	0	0	6	5	2	4	1	2	2	6	2	1	1	1	4	7	7	7	5	7	7	7	5	2	4	3	6	3
479	CFA	m	50	0	0	0	0	0	0	0	0	1	0	0	0	0	0	0	0	0	0	0	0	7	7	7	7	7	7	7	6	7	1	1	4	7	5	7	6	6	7	6	4	6	7	7	4	7	7
480	EFA	w	36	0	0	0	0	0	0	1	0	0	0	0	0	0	0	0	0	0	0	0	0	6	7	5	4	6	2	2	5	1	1	1	5	7	7	7	6	6	7	7	7	7	5	6	6	4	4
481	EFA	w	40	0	0	0	0	0	0	0	0	0	0	0	0	1	1	0	0	0	0	0	0	7	7	7	5	5	7	6	7	5	1	1	2	7	7	7	7	5	7	7	7	7	7	7	7	7	3
482	EFA	w	50	0	0	0	0	1	1	0	0	0	0	0	0	0	0	0	0	0	0	0	0	7	7	7	6	5	7	7	7	4	1	1	1	7	7	7	7	7	7	7	7	7	7	7	7	1	1
483	CFA	m	68	1	1	1	1	0	0	0	0	0	0	0	0	0	0	1	0	0	0	1	0	7	7	7	7	3	5	7	5	1	1	1	1	6	7	7	7	7	6	7	7	7	4	7	1	5	3
484	EFA	m	34	1	0	0	0	0	0	0	0	0	0	0	0	0	0	0	0	0	0	0	0	7	6	4	4	6	6	6	5	3	2	2	2	7	6	7	7	7	6	6	6	6	5	7	6	7	5
486	CFA	m	59	0	0	0	0	1	0	0	0	0	0	0	0	0	1	0	0	0	0	0	0	6	7	6	6	5	2	6	5	1	1	1	4	6	5	7	6	4	6	6	7	7	6	2	4	5	4
487	CFA	m	63	0	0	0	0	0	0	0	0	0	0	1	0	0	0	0	0	0	0	0	0	6	5	6	7	5	6	7	7	1	5	1	1	6	6	6	6	7	2	3	3	3	5	1	1	6	6
488	CFA	w	49	0	0	0	0	0	0	0	0	0	0	0	0	0	0	1	0	1	0	0	0	5	5	5	6	6	5	4	6	2	1	1	3	5	4	5	5	4	3	4	6	5	4	4	3	3	4
489	CFA	m	36	0	0	0	0	0	1	0	0	0	0	0	0	0	0	0	0	0	0	0	0	3	2	3	5	5	4	3	5	1	2	1	2	4	5	6	4	5	4	5	5	6	4	3	6	2	2
490	CFA	m	50	1	0	0	0	1	0	0	0	0	0	0	0	0	0	0	0	0	0	0	0	7	7	7	5	5	5	5	6	2	1	1	4	6	5	6	6	6	5	5	6	6	2	4	2	5	5
491	CFA	w	56	0	0	0	0	0	0	0	0	0	0	1	0	0	0	0	0	0	0	0	0	7	7	6	5	6	6	6	4	1	1	1	1	5	5	5	5	4	1	4	4	2	1	2	2	6	4
492	CFA	m	52	1	1	1	1	0	0	1	0	0	0	0	0	0	0	0	0	0	0	0	0	7	7	7	3	4	3	4	5	5	4	4	4	4	5	7	5	7	7	6	7	6	7	7	6	2	1
493	EFA	m	48	0	0	0	0	0	0	0	0	0	0	0	0	0	0	0	0	1	0	0	0	7	7	7	7	7	7	7	7	4	1	1	7	7	7	7	1	7	1	4	1	7	7	7	1	7	7
494	CFA	w	35	0	0	0	0	1	0	0	0	0	0	0	0	0	0	0	0	0	0	0	0	5	7	6	4	1	5	6	6	1	1	1	1	5	5	7	5	6	4	5	6	6	7	5	4	1	1
495	EFA	m	66	1	0	1	1	0	0	0	0	0	0	0	0	0	0	0	0	0	0	0	0	6	6	6	5	4	4	4	5	2	1	1	1	5	5	6	5	5	4	5	5	5	5	4	5	4	4
496	CFA	m	42	0	0	0	0	0	0	0	0	0	0	1	0	0	0	0	0	0	0	0	0	1	1	1	1	1	1	1	1	1	1	1	1	1	4	3	1	1	1	1	1	1	1	1	1	2	1
497	CFA	m	38	0	0	0	0	0	0	0	0	0	0	0	1	0	0	0	0	0	0	0	0	7	7	7	7	7	1	7	7	7	1	1	7	7	7	7	7	7	7	7	7	7	7	7	7	7	7
498	CFA	m	53	0	1	0	1	0	0	0	0	0	0	0	0	0	0	0	0	0	0	0	0	7	7	7	5	6	7	5	6	5	3	1	6	7	7	7	6	7	6	7	7	7	7	6	1	5	6
499	EFA	m	57	0	0	1	0	0	0	0	0	0	0	0	0	0	0	0	0	0	0	0	0	7	7	7	7	7	7	7	7	1	1	1	1	7	6	7	1	7	7	7	7	7	7	7	7	7	7
500	CFA	w	48	0	0	0	0	1	0	0	0	0	0	0	0	0	1	0	0	0	0	0	0	7	7	7	7	7	7	7	7	1	1	1	1	7	7	7	7	7	7	7	7	7	2	6	7	7	7
501	CFA	m	39	0	0	0	0	0	0	0	0	0	0	0	0	0	1	0	0	0	0	0	0	7	7	7	6	5	5	2	7	3	3	1	2	7	7	7	7	7	7	7	5	7	3	3	1	7	7
502	CFA	m	42	0	0	0	0	0	0	0	0	1	0	1	0	0	0	0	0	0	0	0	0	7	7	7	7	7	7	7	7	1	7	7	7	7	7	7	7	7	7	7	7	7	7	7	1	7	7
503	EFA	m	57	1	0	0	0	0	0	0	0	0	0	0	0	0	0	0	0	0	0	0	0	7	7	7	7	7	7	7	7	1	1	1	1	7	7	7	7	7	7	7	7	2	1	5	1	3	7
504	CFA	w	38	0	0	0	0	0	1	0	0	0	0	0	0	0	0	0	0	0	0	0	0	6	7	5	6	4	7	7	7	7	6	2	6	7	7	7	7	7	7	6	7	7	7	6	7	7	1
505	EFA	w	44	0	0	0	0	0	1	0	0	0	0	0	0	0	0	0	0	0	0	0	0	7	7	7	5	5	6	6	6	1	1	1	1	7	7	7	7	7	7	7	7	7	5	5	5	7	2
506	EFA	m	47	1	0	0	0	0	0	0	0	0	0	0	0	0	0	0	0	0	0	0	0	7	7	7	6	7	7	5	5	2	1	1	1	5	6	7	5	5	5	7	6	7	1	5	2	1	5
507	CFA	w	48	0	0	0	0	0	0	0	0	0	0	0	0	1	0	0	0	0	0	0	0	3	1	1	4	2	1	1	1	2	1	1	6	6	7	7	5	5	5	6	5	7	3	3	5	4	1
508	CFA	w	58	0	0	0	0	0	0	0	0	0	0	0	0	0	0	0	0	0	0	0	1	7	7	7	7	5	6	7	7	1	1	1	1	5	6	6	5	6	3	3	5	6	4	1	3	4	1
509	CFA	m	53	0	0	0	0	1	0	0	0	0	0	1	0	0	0	0	0	0	0	0	0	7	7	5	7	5	7	5	7	1	1	1	1	4	5	7	6	7	7	7	5	7	1	4	2	7	6
510	CFA	m	52	0	0	0	0	1	0	0	0	0	0	0	0	0	0	0	0	0	0	0	0	7	7	7	6	1	5	7	6	2	1	2	3	7	6	7	6	7	6	6	3	6	7	6	6	6	7
511	CFA	m	62	0	0	0	0	1	0	1	0	0	0	0	0	0	0	0	0	0	0	0	0	4	4	5	5	5	4	6	4	7	7	4	7	6	5	6	6	6	7	5	5	5	6	7	5	6	4
512	CFA	w	28	0	0	0	0	1	0	0	0	0	1	0	0	0	0	0	0	0	0	0	0	7	7	7	4	5	7	3	7	1	1	1	4	7	7	7	7	7	3	4	7	7	7	7	7	7	3
513	EFA	w	27	0	0	0	1	0	0	1	1	0	0	0	0	0	0	0	0	0	0	0	0	1	2	1	1	1	1	1	1	7	1	7	7	2	1	1	7	1	7	7	1	1	2	1	1	1	1
514	EFA	w	34	0	0	0	0	0	0	0	0	0	0	0	0	0	0	0	0	0	0	0	1	1	1	5	1	1	1	7	1	1	1	1	1	1	7	7	1	7	7	7	1	7	1	1	1	1	2
515	EFA	w	57	0	0	0	0	1	0	0	0	0	0	0	0	0	0	0	0	0	0	0	0	7	7	7	7	7	7	7	7	1	2	1	1	6	7	7	7	7	1	7	7	7	2	2	1	6	7
516	CFA	w	65	0	1	0	0	0	0	0	0	0	0	0	0	0	0	0	0	0	0	0	0	6	6	6	5	5	5	6	6	4	4	4	5	5	5	5	5	6	4	5	5	5	6	6	6	4	4
517	EFA	m	69	0	1	0	0	0	0	0	0	0	0	0	0	0	0	0	0	0	0	0	0	7	7	5	4	4	7	1	7	1	1	1	1	6	6	7	5	6	5	5	5	6	1	3	1	1	4
518	CFA	w	36	0	1	1	1	0	0	0	0	0	0	0	0	0	0	0	0	0	0	0	0	7	7	7	7	4	6	6	7	6	1	4	3	6	3	7	7	7	7	7	7	7	6	6	1	4	4
519	CFA	m	32	0	0	0	0	0	0	0	0	0	0	0	0	0	0	0	0	0	0	0	1	6	6	6	6	6	6	4	6	1	1	1	1	6	6	7	5	6	3	5	6	6	3	5	4	5	3
520	CFA	m	22	0	0	0	0	0	0	0	0	0	0	1	0	0	0	0	0	0	0	0	0	7	7	7	7	7	4	7	7	1	1	1	2	7	7	7	4	3	3	1	7	7	2	2	1	7	7
521	CFA	m	27	0	0	0	0	0	0	0	0	0	0	0	0	0	0	0	0	1	0	0	0	3	4	3	4	2	3	3	3	2	2	1	2	5	5	5	2	5	4	5	4	4	3	2	3	4	2
522	CFA	w	52	0	0	0	0	0	0	0	0	0	0	1	0	0	0	0	0	0	0	0	0	3	5	5	6	5	3	4	4	1	1	1	1	5	4	5	5	5	5	4	5	4	7	1	7	1	1
523	EFA	m	54	0	0	0	0	0	0	0	0	1	0	0	0	0	0	0	0	0	0	0	0	7	6	6	6	4	4	2	6	2	1	1	1	5	6	5	6	7	7	6	6	6	4	2	4	3	4
524	EFA	w	37	0	0	1	0	0	0	0	0	0	0	0	0	0	0	0	0	0	0	0	0	7	7	7	3	3	5	5	5	3	1	1	1	7	7	7	5	7	7	7	7	7	6	7	1	6	4
525	CFA	w	67	0	0	0	0	0	0	0	0	0	0	0	1	0	0	0	0	0	0	0	0	6	6	7	6	6	7	5	6	1	1	1	1	6	6	7	6	6	5	5	6	6	6	1	2	5	5
527	EFA	w	64	1	0	0	0	0	0	0	0	0	0	0	0	0	0	0	0	0	0	0	0	7	7	7	5	7	7	6	7	3	3	1	2	7	6	7	7	7	7	7	7	7	7	7	6	7	6
528	EFA	w	65	0	1	0	0	0	0	0	0	0	0	0	0	0	0	0	0	0	0	0	0	7	7	6	3	1	3	7	2	2	1	1	1	7	6	7	6	7	6	7	6	7	7	7	3	1	2
529	CFA	w	58	0	0	0	0	1	0	0	0	0	0	0	0	0	0	0	0	0	0	0	0	7	7	7	4	4	7	1	6	1	1	1	1	5	7	7	6	7	1	2	7	7	2	2	5	4	5
530	CFA	m	39	0	0	0	0	0	0	0	0	0	0	0	0	0	0	0	0	0	0	0	1	7	5	7	5	6	5	5	7	1	1	1	2	6	5	7	5	5	6	6	6	6	5	4	4	4	4
531	CFA	m	51	1	1	1	1	0	0	0	0	0	0	0	0	0	0	0	0	0	0	0	0	7	7	7	5	4	6	4	5	4	2	1	1	5	6	6	6	6	5	5	5	6	6	6	2	4	3
532	EFA	m	36	0	1	0	0	0	0	0	0	0	0	0	0	0	0	0	0	0	0	0	0	7	7	7	5	3	4	5	4	4	4	1	3	7	7	7	6	7	7	7	7	6	3	7	1	5	3
533	EFA	w	46	1	1	1	1	0	0	0	0	1	0	0	0	0	0	0	0	0	0	0	0	7	7	7	6	6	6	7	7	7	7	1	7	7	7	7	7	7	7	7	7	7	7	7	7	6	6
534	EFA	m	37	1	0	0	1	1	0	0	1	0	0	0	0	0	1	0	0	0	0	1	0	7	7	7	6	6	7	7	5	1	1	1	1	7	7	7	6	7	5	6	7	7	7	5	7	6	7
535	EFA	m	26	0	0	0	0	0	1	0	0	0	0	0	0	0	0	0	0	0	0	0	0	6	7	6	4	5	3	7	6	1	1	1	1	6	5	6	7	5	3	1	7	7	7	6	5	3	3
536	CFA	w	60	0	0	0	0	0	0	0	0	0	0	1	0	0	0	0	0	0	0	0	0	6	5	4	6	3	3	2	6	1	1	1	1	6	7	7	6	5	5	5	6	6	1	2	5	2	2
537	CFA	m	39	0	0	0	0	0	0	0	0	0	0	0	1	0	0	0	0	0	0	0	0	7	7	7	7	7	7	7	7	1	1	1	4	7	7	7	7	7	7	7	7	7	7	7	4	7	7
538	EFA	m	38	0	1	1	1	1	0	0	0	0	0	0	0	0	0	0	0	0	0	0	0	7	7	7	1	5	1	3	5	7	5	1	3	7	7	7	7	7	7	7	7	7	7	5	1	7	5
539	EFA	w	43	0	0	0	0	0	0	0	0	0	0	0	0	0	1	0	0	1	0	0	0	7	7	7	5	5	7	7	6	1	1	1	1	6	6	7	6	5	5	5	6	7	6	7	5	7	7
540	CFA	w	35	0	0	0	0	0	0	0	0	0	0	1	0	0	0	0	0	0	0	0	0	6	6	7	7	6	6	5	6	1	2	1	2	7	7	7	5	7	7	7	7	7	4	3	1	7	6
541	CFA	m	61	0	0	0	0	0	0	1	0	0	0	0	0	0	0	0	0	0	0	0	0	1	1	1	1	1	1	1	1	7	7	7	7	7	7	1	2	2	7	7	2	1	7	2	1	7	1
542	EFA	m	23	0	0	0	1	0	0	0	0	0	0	0	0	0	0	0	0	0	0	0	0	7	7	7	1	5	5	5	6	1	1	1	1	6	6	7	6	5	5	5	5	7	1	5	1	3	1
543	EFA	m	66	0	0	0	1	0	0	0	0	1	0	0	0	0	0	0	0	0	0	0	0	7	7	7	5	4	7	1	5	1	1	1	1	6	2	4	2	5	1	3	2	3	7	3	2	4	1
544	EFA	m	55	0	0	0	0	0	0	0	0	0	0	1	0	0	0	0	0	0	0	0	0	7	7	7	6	6	6	7	7	1	1	1	1	7	6	7	5	6	5	5	6	6	6	5	4	7	6
545	CFA	m	44	0	0	0	0	0	0	0	0	0	0	0	0	1	0	0	0	0	0	0	0	7	7	6	6	7	6	6	6	4	1	2	2	6	7	7	7	6	7	6	7	6	6	2	4	6	5
546	CFA	w	48	0	0	0	0	0	0	0	0	0	0	0	0	0	0	0	0	0	0	0	1	7	7	7	7	4	6	4	7	1	1	1	1	7	7	7	7	7	7	7	7	6	7	5	5	7	7
547	EFA	m	35	0	0	0	0	0	0	0	0	0	0	0	0	0	0	0	0	0	0	0	1	7	5	6	6	3	5	7	6	1	1	1	1	6	6	5	5	7	2	5	7	5	1	1	1	3	5
548	CFA	w	27	0	0	0	0	1	0	0	0	0	0	0	0	0	0	0	0	0	0	0	0	7	6	5	4	5	3	3	4	2	2	2	2	5	5	5	2	4	2	2	6	6	7	7	6	3	2
549	CFA	m	21	1	0	0	0	1	0	0	0	0	0	0	0	0	0	0	0	0	0	0	0	7	7	7	6	6	6	6	7	1	1	1	1	6	7	7	7	7	7	7	7	7	5	5	1	6	1
550	EFA	m	30	0	1	0	0	0	0	0	0	0	0	0	0	0	0	0	0	0	0	0	0	6	7	7	1	4	5	2	5	2	1	1	4	5	5	6	6	5	3	5	6	4	5	5	2	5	3
551	CFA	m	54	0	1	0	0	0	0	0	0	0	0	0	0	0	0	0	0	0	0	0	0	7	7	7	6	6	6	7	7	1	1	1	1	7	7	7	6	7	7	7	7	7	4	7	1	7	6
552	EFA	m	25	0	0	0	0	0	0	0	1	0	0	0	0	0	0	0	0	0	0	0	0	4	3	2	3	2	3	2	5	3	1	3	2	5	5	6	4	5	2	2	7	6	3	2	3	2	3
553	CFA	m	55	0	0	0	0	0	0	0	0	1	0	1	0	0	0	0	0	0	0	0	0	7	7	6	7	6	7	7	7	1	1	1	1	7	7	7	7	7	1	2	6	6	5	4	1	7	6
554	CFA	w	51	0	0	0	0	0	0	0	0	0	0	0	0	0	0	0	0	1	0	0	0	7	7	6	6	6	6	5	5	1	1	1	1	5	6	7	6	7	5	5	4	5	2	1	1	5	6
555	EFA	m	54	0	0	0	0	1	0	0	0	0	0	1	0	0	0	0	0	0	0	0	0	7	7	7	7	7	6	6	7	2	2	1	2	6	6	7	6	7	4	6	7	6	7	7	6	4	5
556	EFA	m	56	0	0	0	0	0	0	0	0	0	0	1	0	0	0	0	0	0	0	0	0	4	4	4	5	4	4	5	4	2	2	2	2	4	5	6	5	6	4	5	5	4	1	4	2	4	5
557	EFA	w	59	0	0	0	0	0	0	0	0	0	0	1	0	0	0	0	0	0	0	0	0	7	7	7	5	7	3	2	6	1	1	1	1	7	7	7	6	7	7	7	7	6	1	1	1	5	5
558	CFA	w	66	0	0	0	0	1	1	0	0	0	0	0	0	0	0	1	0	0	0	0	0	6	6	6	6	4	6	4	6	1	1	1	1	6	5	6	5	4	4	2	5	6	2	2	3	4	5
559	EFA	m	66	0	0	0	0	1	0	0	0	0	0	0	0	0	0	0	0	0	0	0	0	7	7	5	6	3	5	1	6	1	1	1	1	7	7	7	5	7	4	4	6	6	1	1	1	6	4
560	CFA	m	57	1	0	0	1	1	0	0	0	0	0	0	0	0	0	1	0	1	0	1	0	7	7	7	7	5	7	7	7	1	1	1	1	7	7	7	7	7	4	4	7	7	5	7	4	4	4
561	CFA	w	50	0	1	0	0	0	0	0	0	0	0	0	0	0	0	0	0	0	0	0	0	6	6	6	4	1	6	4	6	4	1	3	4	6	5	7	6	7	6	7	6	6	7	5	7	5	7
562	EFA	m	29	0	0	0	0	0	0	0	0	0	0	1	0	0	0	0	0	0	0	0	0	1	1	1	1	1	1	1	1	1	1	1	1	6	5	6	7	1	4	4	6	6	1	1	1	1	1
563	EFA	w	29	1	0	0	1	1	0	0	0	0	0	0	0	0	0	0	0	0	0	0	0	7	7	7	7	7	7	7	7	1	1	1	1	7	5	7	7	7	3	3	7	7	4	7	1	5	7
564	CFA	m	48	0	0	0	0	0	0	0	0	1	1	0	0	0	0	0	0	1	0	0	0	6	5	3	5	5	4	5	5	1	1	1	1	6	6	5	5	4	1	1	4	4	1	1	4	4	3
565	CFA	w	36	0	0	1	0	0	0	0	0	0	0	0	0	0	0	0	0	0	0	0	0	4	4	4	4	4	4	4	3	6	6	3	7	4	3	3	3	4	3	4	4	4	5	5	6	4	4
566	EFA	m	54	0	0	0	0	0	0	0	0	0	0	0	0	1	0	0	0	0	0	1	0	5	6	4	5	6	4	6	5	3	2	2	2	4	4	5	5	5	5	5	4	4	2	3	2	4	4
567	CFA	m	40	0	0	0	0	0	0	0	0	0	0	0	0	0	0	0	0	0	0	0	1	5	5	5	6	6	3	6	6	3	1	2	5	5	2	5	1	5	4	3	2	5	5	5	3	6	3
568	EFA	m	42	0	1	0	1	0	0	0	0	0	0	0	0	0	0	0	0	0	0	0	0	6	6	5	6	4	4	4	4	2	4	1	1	7	6	7	7	6	6	6	7	7	7	5	5	6	6
569	EFA	w	39	0	1	0	0	0	0	0	0	0	0	0	0	0	0	0	0	0	0	0	0	7	7	7	5	6	5	7	3	2	5	2	4	7	7	7	4	7	7	7	7	7	7	7	2	1	2
570	CFA	m	37	0	0	0	0	0	0	0	0	0	0	0	0	0	0	0	0	0	0	1	0	4	4	4	4	2	2	4	2	1	1	1	1	7	7	7	5	4	5	6	6	5	5	2	4	6	4
571	EFA	w	52	0	1	0	0	0	0	0	0	0	0	0	0	0	0	0	0	0	0	0	0	7	7	7	6	6	6	7	5	4	1	1	1	5	6	7	6	7	7	7	1	7	7	7	1	5	4
572	EFA	m	49	0	0	0	0	1	0	0	0	0	0	0	0	1	1	0	0	0	0	1	1	7	7	7	7	7	7	7	7	1	1	1	1	7	7	7	7	7	7	7	7	6	6	5	1	7	7
573	EFA	w	66	0	0	0	0	0	0	0	0	0	0	0	1	0	0	0	0	0	0	0	0	7	7	6	7	7	6	7	7	1	1	1	1	7	6	7	7	7	4	5	6	6	6	1	6	6	3
574	EFA	w	61	0	0	0	0	0	1	0	0	0	0	0	0	0	0	0	0	0	0	0	0	7	6	7	4	5	5	5	5	2	2	1	2	7	7	7	4	7	7	7	6	7	6	3	1	5	2
575	CFA	w	50	0	1	0	0	0	0	0	0	0	0	0	0	0	0	0	0	0	0	0	0	5	5	7	4	4	4	5	5	1	1	1	1	7	4	7	5	7	7	7	7	7	7	6	3	5	5
576	EFA	m	28	0	0	0	0	0	1	0	0	0	0	0	0	0	0	1	0	0	0	0	0	5	5	4	4	3	5	3	4	1	1	1	1	7	5	7	5	5	4	3	2	2	1	1	2	4	4
577	CFA	w	35	0	0	1	0	0	0	0	0	0	0	0	0	0	0	0	0	0	0	0	0	7	7	7	5	5	6	5	6	1	1	1	1	6	5	6	6	6	3	2	6	6	6	4	2	2	1
578	CFA	m	67	0	0	0	0	0	0	0	0	0	0	0	0	0	0	0	0	0	0	0	1	6	5	5	7	5	2	4	4	2	1	1	5	6	6	6	6	5	5	6	6	6	4	1	3	5	6
579	CFA	m	55	0	0	0	0	0	0	0	0	0	0	1	0	0	0	0	0	0	0	0	0	6	5	6	5	1	5	1	5	1	1	1	1	7	6	6	4	4	6	6	3	5	1	1	1	5	5
580	EFA	m	58	0	0	0	0	0	0	0	0	0	0	0	0	0	0	1	0	1	0	0	0	7	7	7	7	7	7	6	7	1	1	1	1	7	7	7	7	7	7	7	7	6	1	1	1	7	7
582	EFA	m	45	0	0	0	0	0	1	0	0	0	0	0	0	0	0	0	0	0	0	0	0	1	3	1	1	1	1	1	1	4	7	1	7	7	7	7	7	7	6	7	1	7	7	5	4	3	4
583	EFA	w	42	0	1	0	0	0	0	0	0	0	0	0	0	0	0	0	0	0	0	0	0	6	7	7	4	5	6	5	5	3	2	3	3	5	5	6	5	6	5	5	7	6	4	4	4	4	3
584	EFA	m	64	0	0	0	0	0	0	0	0	0	0	0	0	0	0	0	0	1	0	0	0	6	4	5	6	4	4	3	4	4	3	4	2	4	6	6	4	5	4	6	5	5	4	4	3	4	4
585	EFA	w	46	0	0	0	1	1	0	0	0	0	0	0	0	0	0	0	0	0	0	0	0	5	3	3	2	2	5	1	2	5	3	5	2	2	3	2	3	2	3	3	2	2	3	2	5	2	5
586	CFA	w	28	0	0	0	0	0	0	0	0	0	0	0	0	0	1	0	0	0	0	0	0	6	6	6	6	6	6	5	5	1	1	1	1	7	6	7	6	6	5	5	5	6	5	5	6	6	5
587	EFA	m	59	0	0	0	0	1	0	0	0	0	0	1	0	0	0	0	0	0	0	0	0	7	7	7	5	2	5	7	6	4	1	1	4	6	5	7	5	6	6	6	5	4	6	1	5	5	5
588	CFA	w	64	0	0	0	0	0	0	1	0	0	0	0	0	0	0	0	0	0	0	0	0	6	5	5	4	4	4	4	4	7	6	4	6	4	4	5	4	5	5	4	5	5	5	6	6	5	4
589	EFA	w	61	1	0	0	0	0	0	0	0	0	0	0	0	0	0	0	0	0	0	0	0	5	5	3	2	3	1	1	2	3	1	3	3	2	3	3	3	3	6	4	4	5	5	4	5	1	1
590	CFA	w	37	0	1	0	0	0	0	0	0	0	0	0	0	0	0	0	0	0	0	0	0	7	7	7	4	5	5	7	5	4	1	1	1	6	7	7	5	6	7	7	7	7	7	7	3	6	4
591	CFA	w	49	0	0	1	1	0	0	0	0	0	1	0	0	0	0	0	0	1	0	0	0	7	7	7	4	4	6	4	4	3	1	1	1	6	7	7	5	6	6	6	7	7	4	3	4	3	4
592	CFA	w	36	0	0	0	0	0	0	0	0	0	0	0	0	0	1	0	0	0	0	0	0	1	1	1	7	1	1	1	4	1	1	1	4	7	7	7	7	7	6	7	5	1	4	1	1	7	7
593	CFA	w	53	0	1	1	0	0	0	0	0	0	0	1	0	0	0	0	0	0	0	0	0	7	7	7	7	7	7	6	5	3	4	1	1	7	7	7	7	5	7	7	4	7	6	5	4	7	7
594	CFA	w	63	0	0	0	0	0	0	0	1	0	0	0	0	0	0	0	0	0	0	0	0	5	7	5	3	5	4	2	4	1	1	1	5	7	7	7	7	7	7	7	7	7	7	6	6	7	4
595	EFA	w	46	0	1	0	0	0	0	0	0	0	0	0	0	0	0	0	0	0	0	0	0	7	7	7	5	4	4	6	4	4	1	1	2	5	4	7	4	5	6	7	6	7	7	7	7	7	7
596	EFA	w	36	1	0	0	0	0	0	0	0	0	0	0	0	0	0	0	0	0	0	0	0	5	7	5	1	2	1	1	4	1	1	1	1	6	7	7	7	5	5	7	7	7	6	1	4	4	1
597	CFA	m	69	0	0	0	0	0	0	0	0	0	0	1	0	0	0	0	0	0	0	0	0	7	6	6	6	6	6	6	6	3	2	2	2	5	4	6	5	5	4	5	4	5	6	5	4	4	6
598	EFA	m	21	0	0	0	1	0	0	0	0	0	0	0	0	0	0	0	0	0	0	0	0	3	3	5	3	3	4	4	4	4	1	1	2	5	3	6	5	2	3	5	5	4	2	3	3	2	2
599	CFA	m	47	0	0	0	0	1	0	1	0	0	0	0	0	0	0	0	0	0	0	0	0	5	5	5	5	5	5	3	5	1	1	1	5	5	5	5	5	6	1	5	5	5	5	3	4	2	3
600	EFA	w	67	0	1	1	1	0	1	0	0	0	0	0	0	1	0	0	0	0	0	0	0	6	7	7	4	6	4	4	5	1	1	1	3	7	7	7	6	5	7	7	7	7	1	1	1	6	5
601	EFA	m	58	0	0	0	0	0	0	0	0	1	0	0	0	0	0	0	0	0	0	0	0	7	7	6	6	6	5	7	5	1	1	1	5	4	5	6	4	5	5	5	5	4	6	6	2	5	4
602	CFA	w	21	1	1	1	1	0	0	0	0	0	0	0	0	0	0	0	0	0	0	0	0	7	7	7	7	4	7	7	7	3	1	1	1	7	7	7	7	7	7	7	7	7	7	4	3	7	4
603	EFA	w	58	0	0	0	0	0	0	0	0	0	0	1	0	0	0	0	0	0	0	0	0	7	7	7	5	5	2	4	6	1	1	1	2	7	7	7	4	4	3	3	6	4	5	5	5	4	1
604	EFA	w	62	0	0	0	0	1	0	0	0	0	0	0	0	0	0	0	0	0	0	1	1	7	7	7	7	6	5	6	7	1	1	1	1	4	7	7	5	7	4	6	7	7	6	6	4	2	3
605	EFA	w	63	0	0	0	0	1	0	0	0	0	0	0	0	0	0	0	0	0	0	0	0	7	7	3	5	2	3	6	2	1	1	1	1	7	7	7	5	2	6	6	7	7	1	1	1	3	2
606	EFA	m	57	1	1	1	1	0	0	0	0	0	0	0	0	0	0	0	0	0	0	0	0	7	7	7	5	5	7	6	7	4	2	1	5	7	7	7	7	7	7	6	7	7	7	7	4	5	5
607	EFA	m	54	0	0	0	0	0	0	0	0	0	0	0	0	0	1	0	0	0	0	0	0	5	6	5	6	5	2	2	5	1	1	1	1	6	6	5	5	5	1	4	3	4	2	3	1	5	3
608	EFA	w	63	0	0	0	0	0	0	0	0	0	0	0	1	0	0	0	0	0	0	0	0	3	2	2	3	3	2	3	3	2	3	2	5	7	7	6	6	5	7	6	5	5	3	3	2	6	3
609	CFA	w	63	1	0	0	0	0	0	0	0	0	0	0	0	0	0	0	0	0	0	0	0	7	7	7	4	3	7	1	6	1	2	1	2	7	7	7	6	6	5	5	7	7	4	2	1	1	1
610	CFA	m	55	0	0	0	0	0	0	0	0	0	0	0	0	0	0	0	0	1	0	0	0	6	6	6	5	4	5	5	6	1	1	1	1	6	6	6	5	5	4	4	6	6	6	6	5	5	5
611	EFA	w	35	0	0	1	1	0	0	0	0	0	0	0	0	0	0	0	0	0	0	0	0	6	6	6	4	4	5	4	5	2	2	1	1	5	5	6	5	5	3	3	3	5	6	5	3	3	3
612	EFA	m	66	0	0	0	0	0	0	0	0	0	0	0	0	0	0	0	1	0	0	1	0	5	3	3	3	1	1	1	3	5	1	1	3	5	3	5	3	3	7	5	3	3	3	5	3	1	1
613	CFA	w	31	0	0	0	1	0	0	0	1	0	0	0	0	0	0	0	0	0	0	0	0	7	7	6	4	7	2	2	4	5	2	1	4	6	4	6	7	4	7	7	6	7	7	7	7	6	2
614	EFA	w	58	1	0	0	1	0	0	0	0	0	0	1	0	1	0	0	0	0	0	0	0	6	6	6	6	5	5	6	6	2	2	2	4	7	6	7	6	6	5	6	6	6	5	5	2	7	7
615	CFA	w	50	0	0	0	0	0	0	0	0	0	0	1	0	0	0	0	0	0	0	0	0	7	7	7	7	5	7	5	7	1	1	1	1	7	7	7	7	6	5	5	6	7	5	6	5	7	6
616	EFA	m	68	0	1	0	0	0	0	0	0	0	0	0	0	0	0	0	0	0	0	0	0	3	3	2	2	3	2	3	3	2	2	2	4	6	7	7	4	6	6	6	2	2	5	4	2	3	1
617	EFA	w	49	0	1	0	0	0	0	0	0	0	0	0	0	0	0	0	0	0	0	0	0	6	7	6	6	2	6	5	4	3	1	2	1	1	3	6	1	2	6	6	6	6	3	7	6	5	1
618	CFA	w	47	0	0	0	0	0	0	0	0	0	1	0	0	0	0	0	0	0	0	0	0	5	6	5	2	6	3	5	1	1	1	1	1	7	7	7	7	6	6	7	7	7	6	3	7	4	1
619	EFA	w	30	0	1	0	0	0	0	0	0	0	0	0	0	0	0	0	0	0	0	0	0	7	7	7	1	3	4	5	1	3	1	1	1	7	7	7	6	6	7	7	5	7	6	6	1	1	1
620	EFA	m	67	0	0	0	0	0	0	1	0	0	0	0	0	0	0	0	0	0	0	0	0	4	5	4	3	2	2	3	4	6	3	2	4	5	4	5	4	4	4	4	5	5	5	5	4	3	4
621	EFA	m	63	0	0	0	0	0	0	0	0	0	0	0	0	0	0	1	0	1	0	0	0	5	7	3	5	2	1	1	5	1	1	1	1	5	7	7	4	4	7	7	5	4	4	1	2	7	5
622	CFA	w	41	0	0	0	0	0	0	0	0	0	0	0	0	0	1	0	0	0	0	0	0	6	5	6	6	6	5	6	5	2	6	3	5	5	6	6	5	6	5	5	5	5	2	6	1	5	6
623	CFA	w	44	0	0	1	0	0	0	0	0	1	0	0	0	0	0	0	0	0	0	0	0	7	7	7	7	7	5	7	7	5	4	1	7	7	7	7	7	7	7	7	7	7	7	6	7	6	7
624	CFA	w	53	0	0	0	0	1	0	0	0	0	0	0	0	0	0	0	0	1	0	0	0	6	6	6	5	6	6	5	6	2	2	1	3	5	6	6	4	5	5	5	6	7	6	6	6	4	2
625	CFA	w	39	0	1	1	0	0	0	0	0	0	0	0	0	0	0	0	0	0	0	0	0	7	7	7	5	6	5	7	7	4	1	1	1	7	7	7	4	7	5	5	7	7	7	5	4	1	1
626	CFA	w	61	0	1	0	0	0	0	0	0	0	0	0	0	0	0	0	0	0	0	0	0	7	7	7	5	4	5	5	5	3	1	1	1	5	5	7	5	7	7	7	7	7	7	7	7	7	1
627	CFA	m	58	0	0	0	0	0	0	0	0	0	0	0	0	0	0	0	0	0	0	0	1	7	7	7	7	6	7	7	7	1	1	1	1	4	4	7	7	6	5	6	2	4	5	5	4	7	6
628	CFA	m	30	0	0	0	0	0	0	0	0	0	0	1	0	0	0	0	0	0	0	0	0	5	5	5	6	5	4	4	5	5	5	5	5	4	5	6	6	5	5	4	5	5	6	5	5	6	6
629	EFA	w	59	0	0	0	1	1	0	1	1	0	0	0	0	0	0	0	0	0	0	0	1	6	6	6	1	1	1	7	5	1	1	1	2	7	6	5	6	7	7	7	7	7	6	6	7	1	1
630	CFA	w	63	0	0	0	0	0	0	0	0	0	0	0	0	0	0	1	0	0	0	0	0	5	7	4	4	3	4	5	5	1	1	1	1	5	7	7	5	5	1	1	3	4	5	1	1	5	4
631	EFA	w	61	0	0	1	1	0	0	0	0	0	0	0	0	0	0	0	0	0	0	0	0	7	7	7	6	6	6	4	7	1	1	1	1	7	7	7	6	6	5	6	7	7	1	1	1	5	4
632	EFA	w	40	0	1	0	0	0	0	0	0	0	0	0	0	0	0	0	0	0	0	0	0	7	7	7	4	5	7	7	7	1	1	1	4	7	7	7	7	7	7	7	7	7	7	7	5	1	1
633	EFA	w	49	0	0	1	1	0	0	0	0	0	0	1	0	0	0	0	0	0	0	0	0	7	7	7	7	6	7	7	7	2	1	1	5	7	7	7	3	7	7	7	7	7	7	7	7	7	7
634	EFA	m	69	0	0	0	0	0	0	0	0	0	0	1	0	0	0	0	0	0	0	0	0	7	7	7	7	7	5	7	7	1	1	1	1	6	7	7	6	7	7	7	7	7	6	1	6	7	6
635	CFA	w	65	0	0	0	1	1	0	0	1	0	0	0	0	0	0	0	0	0	0	0	0	4	7	3	3	4	4	2	3	3	3	2	4	6	7	7	4	4	7	7	6	6	6	5	2	3	2
636	CFA	m	28	0	0	0	0	0	0	0	0	0	0	0	0	1	0	0	0	0	0	0	0	6	6	6	7	7	6	7	5	2	1	1	1	6	5	7	7	6	5	7	7	6	2	2	2	6	7
637	CFA	w	29	0	0	0	0	0	1	0	0	0	0	0	0	0	0	0	0	0	0	0	0	7	7	1	1	5	1	1	1	6	4	1	6	1	4	7	5	5	7	6	1	5	7	7	7	1	1
638	CFA	w	29	0	0	0	0	0	0	0	0	0	0	0	0	0	0	1	0	0	0	0	0	4	4	3	4	4	5	4	3	4	4	3	3	5	4	6	5	5	3	3	4	4	4	3	3	4	4
639	CFA	w	29	0	1	0	0	0	0	0	0	0	0	0	0	0	0	0	0	0	0	0	0	7	7	7	5	5	6	6	6	1	1	4	3	7	7	7	7	7	3	7	7	6	7	6	1	1	6
640	CFA	w	52	0	1	0	0	0	0	0	0	0	0	0	0	0	0	0	0	0	0	0	0	7	7	7	5	6	7	7	6	3	1	1	2	7	7	7	7	7	7	7	7	7	7	7	2	5	2
641	CFA	m	53	0	0	0	0	0	0	0	0	0	0	0	0	0	1	0	0	0	0	0	1	4	4	5	3	3	2	2	4	2	1	1	1	5	6	6	4	4	7	6	5	5	4	4	6	3	1
642	EFA	w	58	1	0	0	0	0	0	0	0	0	0	0	0	0	0	0	0	0	0	0	0	5	6	7	4	4	6	5	5	1	1	1	1	4	5	5	5	2	5	5	4	5	1	1	1	4	4
643	CFA	m	63	0	0	0	0	0	0	0	0	0	0	0	0	0	0	0	0	1	0	0	0	7	7	6	7	5	7	7	6	1	1	1	1	6	7	7	7	7	4	2	4	4	7	6	4	6	4
644	CFA	m	54	0	0	0	0	0	0	0	0	0	0	1	0	0	0	0	0	0	0	0	0	6	7	7	7	5	5	1	7	1	1	1	1	5	7	7	4	5	1	1	5	4	2	2	1	4	2
645	CFA	w	68	0	0	0	1	0	0	0	0	0	0	0	0	0	0	1	0	0	0	0	0	7	7	7	7	5	7	7	7	1	1	1	1	7	7	7	7	7	7	7	7	7	7	7	4	7	6
646	CFA	w	25	0	0	0	1	0	0	0	0	0	0	0	0	0	0	0	0	0	0	0	0	7	7	7	3	2	7	1	3	1	1	1	1	7	7	7	5	7	5	5	7	7	1	1	5	4	1
647	EFA	m	52	0	0	0	0	0	0	0	0	1	0	0	0	0	0	0	0	0	0	0	0	7	7	7	7	7	7	7	7	2	3	2	2	7	7	7	7	7	7	7	7	7	7	7	7	7	7
648	CFA	m	36	0	1	0	0	0	0	0	0	0	0	0	0	0	0	0	0	0	0	0	0	7	7	7	7	5	7	5	7	1	1	1	1	7	4	7	7	7	1	1	7	7	4	7	1	1	1
649	CFA	w	23	1	0	0	1	1	0	0	1	0	0	0	0	1	0	0	0	0	0	0	0	7	7	7	5	6	6	6	7	2	2	1	3	7	7	7	6	7	7	6	7	7	7	6	6	7	6
650	CFA	m	62	0	0	0	0	0	0	0	0	0	1	0	0	0	0	0	0	0	0	0	0	6	6	5	6	6	6	5	6	2	2	2	2	6	6	7	6	6	4	2	6	3	5	5	5	2	5
651	EFA	m	42	0	0	0	0	0	0	0	0	0	0	1	0	0	0	0	0	0	0	0	0	7	7	7	6	6	5	5	5	3	1	3	1	7	6	7	6	6	5	4	5	6	6	6	4	7	6
652	CFA	w	40	0	0	1	0	0	0	0	0	0	0	0	0	0	0	0	0	0	0	0	0	7	7	6	1	1	1	7	1	1	1	1	1	7	6	6	5	6	4	5	1	6	7	5	4	3	1
653	EFA	w	51	0	1	0	0	0	0	0	0	0	0	0	0	0	0	0	0	0	0	0	0	7	7	7	7	7	7	5	7	1	1	1	1	7	7	7	7	7	7	7	7	7	7	7	1	3	2
654	CFA	w	29	0	0	0	0	0	0	0	0	0	0	0	0	0	0	0	0	0	0	0	1	1	7	7	7	7	7	7	1	1	7	1	1	7	7	7	7	7	7	7	1	1	7	7	1	7	7
655	EFA	w	25	0	0	0	0	1	0	0	0	0	0	1	0	0	0	0	0	0	0	0	0	7	7	7	6	6	6	7	6	5	1	1	5	7	7	7	7	7	7	7	7	7	7	6	6	7	7
656	EFA	m	53	0	1	0	1	0	0	0	0	0	0	0	0	0	0	0	0	0	0	0	0	7	7	6	4	7	5	6	4	4	1	1	1	7	5	5	4	6	1	1	4	4	1	6	1	1	1
657	EFA	w	51	0	0	0	1	0	0	0	0	1	0	0	0	0	0	0	0	0	0	0	0	7	7	7	6	4	6	4	7	1	1	1	1	7	7	7	7	6	2	5	7	6	4	3	1	4	4
658	EFA	w	62	0	1	0	0	0	0	0	0	0	0	0	0	0	0	0	0	0	0	0	0	5	5	4	3	3	4	3	6	3	3	3	3	4	3	5	3	3	5	5	5	6	3	3	3	3	3
659	CFA	m	29	0	0	0	0	0	0	0	0	0	0	0	0	0	0	0	0	0	0	0	1	2	2	1	2	2	2	2	2	5	5	7	5	2	2	2	2	2	5	2	2	2	2	2	3	2	5
660	CFA	m	58	1	1	0	0	0	0	0	0	0	0	0	0	0	0	0	0	0	0	0	0	7	7	7	4	4	4	4	5	4	1	1	1	7	7	7	5	6	7	7	7	7	2	5	1	4	4
661	CFA	m	67	0	0	0	0	0	0	0	0	0	0	0	0	0	0	0	0	0	0	0	1	7	7	7	7	5	4	4	7	1	1	1	1	7	7	7	7	7	7	7	7	7	4	5	2	6	4
662	EFA	m	37	0	0	0	0	0	0	0	0	0	0	0	0	1	0	0	0	0	0	0	0	5	6	6	4	6	4	6	5	1	2	1	2	7	6	7	6	5	5	6	6	7	6	4	6	4	4
663	CFA	m	55	0	0	0	0	0	0	0	0	0	0	0	0	1	1	0	0	0	1	0	0	7	7	7	7	7	5	7	7	1	1	1	1	7	5	7	7	5	7	7	6	7	6	5	6	4	7
664	CFA	w	31	0	0	0	1	0	1	0	1	0	0	0	0	0	0	0	0	0	0	0	0	1	1	1	1	1	1	1	1	4	1	1	7	7	7	4	7	7	7	7	2	2	5	4	4	1	1
665	EFA	m	36	0	0	0	0	1	0	0	0	0	0	0	0	0	1	0	0	0	0	0	0	7	7	5	7	6	5	7	7	3	1	1	5	7	7	5	6	7	7	7	7	5	5	5	3	2	5
666	CFA	w	47	0	0	0	1	0	0	0	0	0	0	0	0	0	0	0	0	0	0	0	0	6	7	7	6	5	6	7	6	2	1	1	1	5	4	7	6	6	2	3	5	6	1	2	2	6	6
667	CFA	m	57	0	0	0	0	0	0	0	0	1	0	0	0	0	0	0	0	0	0	0	0	7	7	7	7	7	7	7	7	1	1	1	1	7	7	7	7	7	7	7	7	7	7	1	7	1	1
668	CFA	w	49	0	0	0	0	0	0	0	0	0	0	0	0	1	0	0	0	0	0	1	0	7	7	6	4	3	4	5	7	5	5	1	5	7	7	7	7	7	7	7	7	7	7	7	5	6	6
670	CFA	m	57	0	0	0	0	0	0	0	0	0	0	0	0	0	0	0	0	0	0	0	1	6	6	6	5	5	6	2	6	2	2	2	2	6	6	7	2	6	6	7	6	7	6	5	5	6	5
671	EFA	m	50	0	0	0	0	0	0	0	0	0	0	0	0	0	0	1	0	1	0	0	0	6	5	5	6	6	5	4	4	1	5	2	1	6	6	7	6	6	4	2	4	4	2	2	1	6	5
672	CFA	w	52	0	1	0	0	0	0	0	0	0	0	0	0	0	0	0	0	0	0	0	0	7	7	7	3	4	7	7	4	6	1	6	5	7	7	7	7	7	7	7	7	6	4	7	4	1	1
673	CFA	m	55	0	0	0	0	0	0	0	0	1	0	0	0	0	0	0	0	0	0	0	0	7	7	7	7	7	7	4	7	1	1	1	1	7	2	7	6	6	2	6	6	7	6	6	4	6	4
674	CFA	m	22	0	0	0	0	0	0	0	0	0	0	0	0	0	1	0	0	0	0	0	0	7	7	7	5	6	7	4	4	1	1	1	1	5	7	6	5	5	5	4	6	5	4	4	5	6	4
675	EFA	w	26	0	0	0	0	0	0	0	0	0	0	0	1	1	1	0	0	0	0	0	0	6	7	6	6	7	5	5	6	2	1	2	5	7	6	7	7	7	7	7	6	7	5	5	7	2	5
676	CFA	m	63	0	1	1	0	0	0	0	0	0	0	0	0	0	0	0	0	0	0	0	0	6	7	7	5	5	3	5	5	2	1	1	2	7	5	7	6	6	6	6	6	6	6	4	4	6	2
677	EFA	w	30	0	0	0	0	0	0	0	0	0	0	0	0	0	0	0	0	0	0	0	1	7	7	7	5	5	5	4	6	2	2	1	3	7	7	7	7	7	7	7	7	7	2	4	3	7	7
678	CFA	m	55	0	0	0	0	0	0	0	0	0	0	0	0	0	0	0	0	0	0	0	1	7	7	7	1	1	7	1	1	1	1	1	1	7	7	7	7	7	7	1	7	7	1	1	1	1	1
679	CFA	w	37	0	0	0	0	1	0	0	0	0	0	1	0	0	0	0	0	0	0	0	0	7	7	7	7	7	5	7	7	1	1	1	1	7	7	7	7	7	7	7	7	7	4	6	7	6	7
680	CFA	m	32	1	0	0	0	0	0	0	0	0	0	0	0	0	0	0	0	0	0	0	0	5	6	5	6	2	6	5	6	1	1	1	2	5	6	5	3	3	6	5	5	5	6	7	5	2	1
681	EFA	m	34	0	0	0	0	0	0	0	0	0	0	1	0	0	0	0	0	0	0	0	0	7	7	7	5	4	1	7	6	3	1	1	1	7	3	7	4	6	2	5	4	3	7	7	2	2	6
682	CFA	w	40	0	0	0	0	1	0	0	0	0	0	0	0	0	0	0	0	0	0	0	0	7	7	7	5	4	7	3	7	1	1	1	1	7	7	7	5	5	5	5	7	7	1	1	1	1	1
683	EFA	w	43	0	0	1	0	0	0	0	0	0	0	0	0	0	0	0	0	0	0	0	0	6	6	6	5	5	5	6	5	1	1	1	1	6	5	6	6	6	6	6	6	5	7	3	4	5	1
684	EFA	w	24	0	0	0	0	0	0	0	0	0	0	0	0	1	0	0	0	0	0	0	0	4	5	4	5	5	4	4	4	3	2	3	3	5	5	5	5	4	4	6	5	6	5	5	5	5	4
685	EFA	m	42	1	0	0	0	0	0	0	0	0	0	0	0	0	0	0	0	0	0	0	0	6	7	7	7	5	6	7	7	1	1	1	1	7	7	7	4	7	7	7	7	7	7	7	6	7	6
686	CFA	w	65	0	0	0	0	0	0	0	0	0	0	0	0	0	0	0	0	0	0	0	1	6	7	7	4	4	5	1	6	1	1	1	1	5	6	6	5	6	5	5	6	7	5	1	1	1	4
687	EFA	w	30	0	0	0	0	1	0	0	0	1	0	0	0	0	0	0	0	0	1	0	0	7	7	7	7	5	5	7	6	3	1	1	1	7	3	7	7	7	6	6	7	7	6	6	1	5	2
688	EFA	w	69	0	1	0	0	0	0	0	0	0	0	0	0	0	0	0	0	0	0	0	0	7	7	7	4	4	4	7	4	1	1	1	5	7	7	7	7	7	7	7	7	7	7	7	7	7	4
689	CFA	m	61	0	1	0	0	0	0	0	0	0	0	0	0	0	0	0	0	0	0	0	0	7	7	7	5	4	7	4	7	1	1	1	1	7	7	7	6	7	2	4	7	7	6	5	4	4	6
690	CFA	m	64	0	1	0	0	0	0	0	0	0	0	0	0	0	0	0	0	0	0	0	0	7	7	7	4	4	7	7	7	1	1	1	1	7	7	7	7	7	3	4	7	7	7	7	1	5	1
691	EFA	w	50	0	1	1	0	0	0	0	0	0	0	0	0	0	0	0	0	0	0	0	0	7	7	7	4	7	4	7	7	1	2	1	1	7	7	7	7	4	7	7	7	7	7	7	7	7	7
692	CFA	m	45	1	0	0	0	0	0	0	0	0	0	0	0	0	0	0	0	0	0	0	0	6	6	7	4	5	4	6	6	2	1	2	2	7	6	7	6	6	6	7	6	7	2	5	1	4	2
693	CFA	w	44	0	0	1	0	0	0	0	0	0	0	0	0	0	0	0	0	0	0	0	0	7	7	7	3	4	5	3	4	1	1	1	1	6	6	7	7	7	7	6	6	7	1	6	1	2	1
694	CFA	m	27	0	0	0	0	1	1	0	0	1	0	0	0	0	0	0	0	0	0	0	0	7	7	7	7	6	4	7	7	4	1	1	4	7	7	7	7	7	7	7	7	7	7	7	5	7	7
695	CFA	m	61	0	1	0	0	0	0	0	0	0	0	0	0	0	0	0	0	0	0	0	0	7	6	7	6	6	5	4	6	4	1	1	1	7	7	7	6	6	6	5	7	6	5	7	1	6	6
696	CFA	m	57	0	0	0	0	0	0	0	0	0	0	0	0	0	0	0	0	0	0	0	1	7	7	7	7	7	7	7	7	1	7	1	1	7	7	7	7	7	1	1	7	1	7	7	1	1	7
697	EFA	m	62	0	0	0	0	0	0	0	0	0	0	0	0	0	0	0	0	0	0	0	1	5	7	7	5	5	5	6	6	1	1	1	1	6	5	6	5	4	3	3	6	7	4	7	1	3	3
698	CFA	w	31	1	0	0	0	0	0	0	0	0	0	0	0	0	0	0	0	0	0	0	0	7	7	7	1	1	1	1	5	1	1	1	1	7	7	7	6	6	7	7	7	6	1	1	1	1	1
699	CFA	m	54	0	1	0	0	0	0	0	0	0	0	0	0	0	0	0	0	0	0	0	0	7	7	5	2	4	2	6	5	5	1	1	3	7	6	7	6	6	7	7	6	6	4	7	2	6	3
700	CFA	w	61	1	0	0	0	0	0	0	0	0	0	0	0	0	0	0	0	0	0	0	0	7	7	7	6	6	7	7	6	4	1	1	1	7	6	7	4	6	7	7	6	7	6	7	4	2	1
701	EFA	m	65	0	0	0	0	0	0	0	0	0	0	1	0	0	0	0	0	0	0	0	0	4	5	4	2	3	2	4	2	5	4	3	5	4	6	5	6	4	5	5	4	2	5	3	4	4	3
702	EFA	m	23	0	0	0	0	0	0	0	0	0	0	1	0	0	0	0	0	0	0	0	0	7	7	7	7	7	4	1	7	1	1	1	1	7	7	7	2	7	1	1	2	7	7	7	4	7	7
703	CFA	w	43	1	0	0	1	0	0	0	0	0	0	0	0	0	0	0	0	0	0	0	0	7	7	7	7	6	4	4	5	1	1	1	1	7	7	7	7	7	7	7	7	7	5	7	5	5	4
704	CFA	w	35	0	1	0	1	0	0	0	0	0	0	0	0	0	0	0	0	0	0	0	0	1	1	4	2	2	2	2	1	2	1	1	5	5	5	6	5	1	7	6	2	4	2	1	3	2	1
705	EFA	m	60	1	1	1	1	0	0	0	0	0	0	0	0	0	0	0	0	0	0	0	0	5	7	7	2	1	5	7	6	1	1	1	5	7	6	7	7	7	6	5	7	7	3	3	5	1	3
706	CFA	w	52	0	0	0	0	0	0	0	0	0	0	0	1	1	0	0	0	0	0	0	1	6	7	7	7	6	7	4	6	2	1	1	1	7	6	7	7	7	5	4	5	5	4	2	2	7	7
707	EFA	w	28	0	0	0	1	0	0	0	0	0	0	0	0	0	0	0	0	0	0	0	0	7	7	7	4	5	4	1	6	1	1	1	1	7	7	7	7	7	7	7	7	7	1	4	3	7	4
708	EFA	w	58	0	0	0	0	0	1	0	0	0	0	0	0	0	0	0	0	0	0	0	0	4	3	3	3	3	3	3	3	2	1	1	2	5	3	4	3	3	3	2	7	7	3	3	3	3	3
709	EFA	w	57	0	1	1	0	0	0	0	0	0	0	0	0	0	0	0	0	0	0	0	0	7	7	7	7	5	6	6	5	4	1	1	1	7	7	7	7	7	7	6	7	6	5	5	3	4	4
710	EFA	w	39	0	0	0	0	0	0	0	0	0	0	0	1	0	0	0	0	0	0	0	0	5	5	4	2	4	5	5	6	1	1	1	1	7	7	7	6	7	6	6	3	5	3	1	2	7	7
711	EFA	w	37	0	0	0	1	0	0	1	0	0	0	0	0	0	0	0	0	0	0	0	0	7	6	5	4	5	4	2	5	3	3	1	3	6	5	7	5	5	5	5	5	6	5	3	5	2	2
712	EFA	w	35	1	0	0	0	0	0	0	0	0	0	0	0	0	0	0	0	0	0	0	0	7	7	7	5	2	6	1	5	1	1	1	1	7	5	7	6	7	2	2	7	7	1	1	1	2	1
713	CFA	m	34	0	0	0	0	1	0	0	0	0	0	0	0	0	0	0	0	0	0	0	0	7	7	6	3	4	6	3	5	1	1	1	1	5	6	7	3	5	2	3	6	7	1	1	1	3	3
714	EFA	w	51	0	1	0	0	0	0	0	0	0	0	0	0	0	0	0	0	0	0	0	0	6	6	6	4	5	2	6	3	6	2	1	6	5	3	6	3	6	2	3	5	6	7	7	1	1	2
715	CFA	w	46	0	1	1	1	0	0	0	0	0	0	0	0	0	0	0	0	0	0	0	0	7	7	7	5	7	6	7	7	1	1	1	1	7	7	7	7	7	6	7	7	7	7	7	1	1	2
716	CFA	m	46	0	0	0	0	0	0	0	0	1	0	0	0	0	0	0	0	0	0	0	0	7	7	6	4	2	5	6	6	1	1	1	4	5	4	5	4	5	5	5	5	4	6	6	7	5	4
717	EFA	w	56	0	1	0	0	0	0	0	0	0	0	0	0	0	0	0	0	0	0	0	0	7	7	7	5	6	4	7	4	7	7	1	7	7	7	7	5	7	7	7	7	7	7	7	7	3	3
718	CFA	w	29	1	0	0	0	0	0	0	0	0	0	0	0	0	0	0	0	0	0	0	0	6	5	7	4	3	3	3	5	3	3	3	3	5	5	5	5	5	5	5	6	5	3	3	3	4	3
719	EFA	w	44	0	0	0	1	0	0	0	0	0	0	0	0	0	0	0	0	0	0	0	0	7	7	7	4	7	4	7	7	4	4	1	4	7	7	7	7	7	7	7	7	7	7	7	7	4	7
720	CFA	w	46	0	0	0	0	0	0	0	0	0	0	0	0	0	1	0	0	0	0	0	0	7	6	6	5	3	6	5	6	4	1	1	1	6	6	6	5	6	5	6	5	6	6	6	6	6	6
721	EFA	m	53	0	0	0	0	0	0	0	0	0	0	0	0	0	0	0	0	0	0	0	1	5	4	4	5	4	4	6	5	4	4	4	5	4	4	5	4	5	2	4	4	5	5	4	5	5	4
722	CFA	m	40	0	0	0	0	0	0	0	0	0	0	0	0	0	0	0	0	1	0	0	0	7	1	6	6	6	6	6	7	1	1	6	1	7	6	7	6	6	6	6	7	6	1	1	1	7	7
723	CFA	m	40	0	0	0	0	0	0	0	0	0	0	0	0	0	0	0	0	1	0	0	0	7	7	7	7	7	7	4	7	1	1	1	1	5	5	7	7	7	3	5	7	7	1	7	5	6	7
724	CFA	w	47	0	0	0	0	0	0	0	0	0	0	0	0	0	0	0	0	0	0	0	1	6	6	6	6	6	6	6	6	1	1	2	2	6	6	6	6	6	1	1	6	6	6	6	6	1	1
725	CFA	w	63	1	0	0	0	0	0	0	0	0	0	0	0	0	0	0	0	0	0	0	0	7	7	7	4	3	5	6	5	1	1	1	1	6	7	7	7	7	7	7	7	7	2	6	3	2	5
726	EFA	w	26	0	1	0	0	0	0	0	0	0	0	0	0	0	0	0	0	0	0	0	0	7	7	7	7	7	7	7	7	1	1	1	1	7	7	7	7	7	7	7	7	7	7	6	7	7	7
727	EFA	m	49	0	0	0	0	0	0	0	0	0	0	0	1	0	0	0	0	0	0	0	0	6	6	5	4	4	2	1	6	1	1	1	1	7	7	7	1	7	1	4	4	6	1	1	1	3	4
728	EFA	m	64	0	0	0	0	0	0	0	0	0	0	1	0	0	0	1	0	0	0	0	0	7	6	4	4	5	4	6	6	5	6	2	4	6	6	6	4	6	4	4	4	4	7	6	2	3	4
729	CFA	w	28	0	0	0	0	0	0	0	0	0	0	0	1	1	1	0	0	0	0	0	0	5	6	5	6	6	7	4	4	1	1	1	4	7	7	6	7	7	7	7	7	7	1	6	5	5	5
730	CFA	w	28	0	0	0	0	0	0	0	0	0	0	0	0	0	0	0	0	0	0	0	1	6	7	5	1	1	1	1	1	1	1	1	1	1	7	7	1	6	1	1	1	1	1	1	1	1	1
731	CFA	w	62	0	0	0	0	0	1	0	0	0	0	0	0	0	0	1	0	0	0	0	0	7	7	7	7	6	7	7	7	2	1	1	1	7	7	7	7	7	6	7	7	7	7	7	7	7	7
732	EFA	m	52	0	0	0	0	0	0	0	0	0	0	1	0	0	0	0	0	0	0	0	0	7	7	7	6	7	7	6	7	1	1	1	1	7	7	7	6	7	4	4	6	7	4	4	2	7	7
733	EFA	m	30	0	0	0	0	1	0	1	0	0	1	0	0	0	0	0	0	0	0	1	0	3	5	2	3	5	1	7	3	3	1	3	4	7	7	6	5	7	7	7	2	1	7	3	4	2	1
734	EFA	w	29	1	0	0	0	0	0	0	0	0	0	0	0	0	0	0	0	0	0	0	0	6	6	6	2	2	6	2	6	2	2	2	2	4	4	5	5	6	1	4	6	6	2	2	2	2	2
735	CFA	m	43	1	1	1	1	0	0	0	0	0	0	0	0	0	0	0	0	0	0	0	0	7	7	7	5	3	7	7	7	1	1	1	1	7	6	7	5	7	7	6	7	7	1	1	1	3	5
736	EFA	m	43	0	0	0	0	0	0	0	0	0	0	1	0	0	0	0	0	0	0	0	0	1	2	1	1	3	2	1	2	4	5	4	6	5	6	5	5	5	5	5	3	1	4	3	3	4	5
737	EFA	m	39	0	0	0	0	0	0	0	0	0	0	0	1	0	0	0	0	0	0	0	0	7	7	7	5	6	7	7	5	1	1	1	1	6	3	7	7	5	1	3	5	7	7	7	1	4	5
738	EFA	w	61	1	0	0	0	0	0	0	0	0	0	0	0	0	0	0	0	0	0	0	0	7	7	6	6	6	6	6	5	5	1	1	1	6	6	7	6	7	7	7	6	6	1	5	5	6	6
739	CFA	w	31	0	1	0	1	0	0	0	0	0	0	0	0	0	0	0	0	0	0	0	0	7	7	6	1	1	6	1	6	1	1	1	1	1	1	6	6	5	7	7	7	7	1	1	1	1	1
740	EFA	m	33	0	0	0	0	0	0	0	0	0	0	0	0	0	0	0	0	1	0	0	0	7	7	7	7	7	3	7	7	1	1	1	1	7	7	7	7	7	5	5	4	6	5	1	6	7	1
741	CFA	w	27	0	1	0	0	0	0	0	0	0	0	0	0	0	0	0	0	0	0	0	0	7	7	7	4	7	7	7	4	1	1	1	1	7	7	7	7	7	7	4	7	7	7	7	4	7	7
742	CFA	m	50	0	1	0	0	0	0	0	0	0	0	0	0	0	0	0	0	0	0	0	0	6	7	7	4	6	4	4	4	1	1	1	1	7	7	7	6	4	6	4	6	7	1	1	4	4	4
743	EFA	m	40	0	0	0	0	1	0	0	0	0	0	0	0	0	0	0	0	1	0	0	0	5	6	6	4	5	4	5	4	5	5	3	3	4	6	6	4	4	7	6	4	6	5	6	5	5	4
744	CFA	m	52	0	0	0	0	0	0	0	0	0	0	0	0	0	0	0	0	1	0	0	0	7	7	6	5	4	4	6	4	5	3	2	2	6	6	7	4	6	2	3	4	5	5	7	1	4	5
745	CFA	w	47	0	1	0	0	0	0	0	0	0	0	0	0	0	0	0	0	0	0	0	0	7	7	7	2	7	4	7	1	1	1	1	1	7	7	7	7	7	1	1	7	7	7	7	1	1	1
746	EFA	m	26	0	0	0	0	0	0	0	0	0	0	0	0	1	0	0	0	0	0	0	0	6	6	5	6	6	6	5	6	2	4	1	1	6	6	7	6	6	7	7	6	6	2	2	3	6	6
747	EFA	m	68	0	0	1	1	0	0	0	0	0	0	0	0	0	0	0	0	0	0	0	0	5	5	5	4	3	3	3	4	4	2	1	3	4	2	5	3	3	3	2	5	4	5	4	5	3	3
748	EFA	w	48	0	0	0	0	0	0	0	0	0	1	0	0	1	0	0	0	0	0	0	0	5	4	5	6	3	4	5	4	4	2	1	3	4	4	7	4	4	3	5	5	4	4	5	3	3	3
749	EFA	w	26	0	0	0	0	0	0	0	0	0	0	0	1	1	1	0	0	1	0	0	0	7	7	7	5	5	7	7	7	1	1	1	1	7	7	7	7	7	6	7	7	7	4	5	4	7	7
750	CFA	m	46	0	1	1	0	0	0	0	0	0	0	0	0	0	0	0	0	0	0	0	0	7	7	7	4	5	5	4	4	5	4	1	1	7	7	7	7	7	7	6	7	7	1	7	1	5	6
751	EFA	m	57	0	0	0	0	0	0	0	0	0	0	1	0	0	0	0	0	0	0	0	0	7	7	7	7	7	7	7	7	4	4	3	4	7	7	7	7	7	7	7	7	7	7	7	4	7	7
752	EFA	w	49	0	1	0	0	0	0	0	0	0	0	0	0	0	0	0	0	0	0	0	0	7	7	7	4	5	6	6	5	5	2	1	2	7	7	7	7	7	7	7	6	7	6	5	4	5	1
753	CFA	m	67	0	1	1	1	0	0	0	0	0	0	0	0	0	0	0	0	0	0	0	0	7	7	7	3	4	4	4	5	6	1	1	1	7	7	7	7	6	2	4	7	7	6	7	5	6	3
754	EFA	w	27	1	0	0	0	0	0	0	0	0	0	0	0	0	0	0	0	0	0	0	0	5	6	6	3	6	4	3	2	2	1	1	1	6	5	7	5	5	3	3	6	7	2	1	1	1	1
755	CFA	w	35	0	0	1	0	0	0	0	0	0	0	0	0	0	0	0	0	0	0	0	0	7	7	7	5	7	7	5	7	1	1	1	1	7	7	7	7	5	4	5	7	7	6	7	5	3	3
756	CFA	m	55	0	0	0	0	0	1	0	0	0	0	0	0	0	0	0	0	0	0	0	0	7	7	7	5	7	7	7	7	4	1	1	4	7	7	7	7	7	7	7	7	7	6	7	5	7	7
757	EFA	m	25	0	0	0	0	0	0	0	0	0	0	0	0	0	0	0	0	1	0	0	0	4	3	3	4	1	2	3	2	3	3	2	5	6	6	7	5	6	7	7	5	4	2	4	2	5	2
758	EFA	w	43	1	1	1	0	0	0	0	0	0	0	0	0	0	0	0	0	0	0	0	0	6	7	7	7	7	7	6	6	6	4	1	7	6	7	7	6	6	1	7	6	7	7	6	7	1	5
759	EFA	w	23	0	0	0	0	0	0	0	0	1	0	0	0	0	0	0	0	0	0	0	0	6	5	5	4	6	4	6	5	4	5	4	5	4	5	5	5	4	4	4	4	6	4	5	4	4	5
760	CFA	w	32	0	0	0	0	0	0	0	0	1	0	0	0	0	0	0	0	0	0	0	0	7	7	7	4	5	2	7	3	1	1	1	1	4	2	6	3	4	1	1	2	2	5	6	1	2	1
761	EFA	m	48	0	0	0	0	0	0	0	0	0	1	0	0	0	0	0	0	0	0	0	0	5	5	5	3	5	3	5	4	4	1	1	3	4	3	4	4	4	3	4	4	4	3	3	3	4	4
762	EFA	w	37	0	0	0	0	0	0	0	0	0	0	0	0	1	0	0	0	1	0	0	0	4	5	6	5	5	5	3	5	5	5	1	5	5	6	6	5	5	5	6	5	5	6	5	5	5	5
763	CFA	w	21	0	0	0	0	1	0	0	0	1	0	0	0	0	0	0	0	0	0	0	0	5	6	5	4	6	5	5	5	3	3	2	5	3	3	6	4	5	5	6	6	4	6	6	5	3	2
764	EFA	w	59	0	0	0	0	0	0	0	0	0	0	0	0	0	0	1	0	0	0	0	0	7	7	7	4	7	7	7	6	1	1	1	6	6	4	7	7	7	7	7	6	4	7	7	7	2	7
765	EFA	m	30	1	0	0	0	0	0	0	0	0	0	0	0	0	0	0	0	0	0	0	0	7	7	7	1	7	7	4	7	7	1	1	7	7	7	7	7	7	7	7	7	7	7	7	7	5	7
766	CFA	w	31	0	0	0	0	1	0	0	0	0	0	0	0	0	0	0	0	0	0	0	0	7	6	5	4	1	5	7	5	1	1	1	7	7	6	7	7	7	7	7	7	7	7	7	7	6	1
767	EFA	m	43	0	0	0	0	0	0	0	0	1	0	0	0	0	0	0	0	0	0	0	0	5	5	5	5	5	5	5	5	1	5	1	5	5	5	5	5	5	5	5	5	5	5	5	5	5	5
768	CFA	w	35	0	1	0	0	0	0	0	0	0	0	0	0	0	0	0	0	0	0	0	0	7	7	7	4	5	7	5	7	4	4	1	4	7	4	7	7	7	7	7	7	7	7	7	7	1	1
769	EFA	w	33	1	0	0	0	0	0	0	0	0	0	0	0	0	0	0	0	0	0	0	0	6	6	6	5	4	5	7	4	4	4	2	4	5	4	6	5	5	4	4	5	5	6	5	4	4	4
770	CFA	m	60	0	0	0	0	0	0	0	0	0	0	0	0	0	0	0	0	0	0	0	1	7	7	7	4	4	5	4	7	1	1	1	1	7	7	7	7	7	7	7	7	7	1	3	1	4	3
771	EFA	m	38	0	0	0	0	0	0	0	0	1	0	0	0	0	0	0	0	0	0	0	0	7	7	7	7	7	7	7	7	1	1	1	5	6	5	7	7	5	3	3	5	5	7	7	4	5	5
772	CFA	w	46	0	1	0	0	0	0	0	0	0	0	0	0	0	0	0	0	0	0	0	0	7	7	7	4	4	4	4	4	4	7	4	7	7	7	7	4	4	4	4	4	4	4	4	4	1	1
773	EFA	w	24	0	0	0	0	0	1	0	0	0	0	0	0	0	0	0	0	0	0	0	0	1	1	2	1	1	1	1	1	1	1	1	1	4	3	3	6	2	7	7	5	3	4	1	1	1	1
774	EFA	m	62	0	1	0	0	0	0	0	0	0	0	0	0	0	0	0	0	0	0	0	0	7	7	7	7	7	7	7	7	4	1	1	1	7	7	7	7	7	7	7	7	7	7	7	1	7	6
775	CFA	m	47	0	0	0	0	1	0	0	0	0	0	0	0	0	0	0	0	0	0	0	1	4	7	5	3	4	3	4	5	1	1	1	1	7	6	7	6	6	6	7	7	7	6	1	4	6	6
776	CFA	m	25	0	0	0	0	0	0	0	0	0	0	0	0	0	0	0	0	1	0	0	0	5	5	6	5	3	6	5	5	1	1	1	1	4	5	6	5	6	1	1	3	2	1	1	2	1	1
777	CFA	w	35	0	1	0	0	0	0	0	0	0	0	0	0	0	0	0	0	0	0	0	0	7	7	7	6	7	7	7	5	2	5	1	7	7	7	7	7	7	6	6	7	7	7	7	6	7	2
778	CFA	m	44	0	0	0	0	0	0	0	0	0	0	0	0	1	0	0	0	0	0	0	0	5	5	5	3	5	3	6	4	1	1	1	3	7	7	7	6	6	6	6	7	6	7	7	7	6	5
779	EFA	m	40	0	0	0	0	0	1	0	1	0	0	0	0	0	0	0	0	0	0	0	0	2	2	1	2	5	1	4	3	2	1	1	5	7	7	7	7	5	7	7	6	7	5	5	2	1	1
780	EFA	m	28	0	0	0	0	0	0	0	0	0	0	0	0	0	0	1	0	1	0	0	0	7	7	7	7	7	6	7	7	1	1	1	1	7	7	7	3	5	2	4	7	7	3	4	4	4	5
781	CFA	m	38	0	0	0	0	0	0	0	0	0	0	1	0	0	0	0	0	0	0	0	0	7	7	7	4	2	5	7	1	1	1	1	1	5	7	7	2	5	7	7	2	1	1	4	1	7	7
782	CFA	w	45	0	0	1	1	0	0	0	0	0	0	0	0	0	0	0	0	0	0	0	0	7	7	7	7	7	7	7	7	1	1	1	1	7	7	7	7	7	7	7	7	7	1	7	1	4	4
783	CFA	m	61	0	0	0	0	0	0	0	0	0	0	0	1	0	0	0	0	0	0	0	0	1	1	1	1	1	1	2	2	3	2	2	7	7	7	7	7	7	7	7	2	4	1	2	1	2	2
784	EFA	m	24	0	0	0	0	0	0	0	0	1	0	0	0	0	0	0	0	0	0	0	0	6	7	6	6	5	5	7	6	1	1	1	1	5	4	6	4	6	1	3	4	5	4	3	3	5	3
785	EFA	w	50	0	0	0	0	0	0	0	0	0	0	0	0	1	0	0	0	0	0	0	0	5	3	3	1	1	1	1	1	1	1	1	1	5	5	5	3	3	5	3	3	5	1	1	1	1	1
786	EFA	w	48	0	1	0	0	0	0	0	0	0	0	0	0	0	0	0	0	0	0	0	0	7	7	3	5	5	3	7	4	7	4	1	5	7	7	7	7	7	7	7	7	4	7	7	7	6	4
787	CFA	m	40	0	0	0	0	0	0	1	0	0	0	0	0	0	0	0	0	0	0	0	0	7	7	7	2	7	2	1	7	4	2	1	7	7	7	7	7	7	7	7	7	7	7	7	6	7	1
788	CFA	w	33	0	0	0	0	1	0	0	0	0	0	0	0	0	0	0	0	0	0	0	0	7	7	7	5	5	5	1	7	1	1	1	1	7	7	7	7	7	7	7	7	7	1	1	5	7	7
789	EFA	w	35	0	1	0	0	0	0	0	0	0	0	0	0	0	0	0	0	0	0	0	0	7	7	7	3	6	4	7	6	4	2	1	4	5	3	7	6	5	7	7	7	6	7	6	1	4	3
790	EFA	w	66	0	0	0	0	1	0	0	0	0	0	0	0	0	0	0	0	0	0	0	0	7	7	7	5	5	5	4	6	1	1	1	1	6	6	6	6	6	5	6	6	6	2	1	1	4	4
791	EFA	w	55	1	1	1	0	0	0	0	0	0	0	0	0	0	0	0	0	0	0	0	0	7	7	7	5	5	6	7	7	6	1	1	5	7	7	7	7	7	7	7	6	7	5	6	4	7	6
792	EFA	w	65	0	0	1	1	0	0	1	0	0	0	0	0	0	0	1	0	0	0	0	0	7	7	7	5	4	5	1	4	1	1	1	1	7	7	7	6	5	7	7	7	7	7	5	5	1	1
793	CFA	w	39	0	1	0	0	0	0	0	0	0	0	0	0	0	0	0	0	0	0	0	0	7	7	6	6	7	6	7	6	6	2	1	6	6	7	7	6	7	6	6	7	6	7	2	3	5	3
794	CFA	w	35	0	0	0	0	1	0	0	0	0	0	0	0	0	0	0	0	0	0	0	1	7	7	7	2	1	5	6	1	1	1	1	5	7	7	7	7	7	7	7	7	7	7	7	1	7	5
795	EFA	w	21	0	0	0	0	1	0	0	0	0	0	0	0	0	1	0	0	1	0	0	0	7	7	7	5	6	6	4	5	1	1	1	1	7	7	7	6	6	6	7	7	7	5	5	2	6	1
796	CFA	m	44	0	0	0	0	0	0	0	0	0	0	0	0	0	0	0	0	0	0	0	1	7	7	7	5	5	5	5	5	1	1	1	1	5	1	7	4	1	1	1	4	5	1	1	5	1	1
797	EFA	w	30	0	1	1	1	0	0	0	0	0	0	0	0	0	0	0	0	0	0	0	0	6	7	7	5	7	2	6	4	1	1	1	1	6	6	7	6	7	7	7	6	7	7	6	6	4	1
798	EFA	m	44	0	0	0	0	1	0	0	0	0	0	1	0	1	0	0	1	1	0	0	0	6	5	5	6	5	5	7	5	5	5	4	7	6	7	7	6	6	7	7	3	6	7	6	3	7	5
799	EFA	w	44	0	0	1	0	0	0	0	0	0	0	1	0	0	0	0	0	0	0	0	0	7	7	6	4	4	6	3	5	1	1	1	1	7	3	6	1	1	1	5	7	7	6	5	4	3	5
800	EFA	w	34	1	0	0	0	1	0	0	0	0	0	0	0	0	0	0	0	0	0	1	0	5	7	7	5	4	7	5	7	3	2	3	2	6	6	7	7	7	2	2	5	5	3	4	5	5	7
801	EFA	w	36	1	1	1	0	0	0	0	0	0	0	0	0	0	0	0	0	0	0	0	0	2	2	3	3	5	3	3	3	6	3	3	5	5	3	5	5	3	3	3	3	4	6	7	4	3	4
802	CFA	w	43	0	0	0	0	0	0	0	0	0	0	0	0	0	0	0	0	0	0	0	1	7	7	7	7	7	7	5	7	1	1	1	1	7	7	7	7	7	1	4	7	4	1	4	4	7	7
803	CFA	m	48	0	0	0	0	0	0	0	0	0	0	0	0	0	0	0	0	0	0	0	1	7	7	7	7	7	6	1	7	1	1	1	1	7	7	6	6	7	6	6	7	7	7	7	5	4	2
804	CFA	m	43	0	0	0	0	0	0	0	0	0	0	0	0	1	0	0	0	0	0	0	0	3	3	3	3	4	2	3	3	3	3	2	3	5	5	5	4	3	5	5	3	3	3	3	3	3	3
805	EFA	w	51	0	0	0	0	0	0	0	0	0	0	0	0	0	0	1	0	0	0	0	0	7	5	5	5	3	5	3	6	1	1	1	1	7	7	7	7	4	1	1	7	6	2	1	1	4	5
806	CFA	w	32	0	0	0	0	1	0	0	0	0	1	0	0	0	0	0	0	0	0	0	0	5	7	5	2	5	3	1	2	1	1	1	1	6	5	7	7	7	7	7	7	5	7	1	6	4	1
807	EFA	m	58	0	1	0	0	0	0	0	0	0	0	0	0	0	0	0	0	0	0	0	0	7	7	7	5	5	7	4	7	1	1	1	1	7	7	7	5	7	7	7	7	7	3	7	1	7	7
808	EFA	m	61	0	0	0	0	0	0	0	0	0	0	1	0	0	0	0	0	0	0	0	0	7	6	7	7	6	6	6	6	5	3	2	7	6	5	7	6	7	6	6	6	4	6	6	4	6	4
809	CFA	m	35	0	0	0	0	0	0	0	0	0	0	1	0	0	0	0	0	1	0	0	0	4	4	4	4	4	4	4	4	2	2	2	2	4	4	4	4	4	4	4	4	4	4	3	4	4	4
810	CFA	w	33	0	1	0	0	0	0	0	0	0	0	0	0	0	0	0	0	0	0	0	0	7	7	7	7	6	7	7	7	1	2	1	5	7	7	7	5	7	7	7	7	7	7	7	2	7	6
811	CFA	w	20	1	0	0	0	0	0	0	0	0	0	0	0	0	0	0	0	0	0	0	0	7	7	7	3	3	4	2	7	1	1	1	1	6	7	7	5	5	7	7	6	7	7	1	6	5	2
812	CFA	m	53	0	0	0	0	0	0	0	0	0	0	0	0	0	0	0	0	0	0	0	1	7	7	7	7	4	7	4	7	1	1	1	1	7	7	7	4	7	1	4	4	7	1	1	1	7	7
813	CFA	w	49	1	0	0	0	0	0	0	0	0	0	0	0	0	0	0	0	0	0	0	0	7	7	7	6	1	7	2	6	1	1	1	1	7	7	7	6	5	5	7	7	6	2	1	1	2	4
814	CFA	w	30	0	1	1	1	0	0	0	0	0	0	0	0	0	0	0	0	0	0	0	0	7	7	6	4	3	7	3	5	6	2	3	5	6	3	7	5	3	7	6	7	7	7	7	4	3	6
815	CFA	w	50	0	0	0	0	0	0	0	0	0	0	0	0	0	0	1	0	1	0	0	0	7	7	7	7	7	7	5	7	1	1	1	1	5	7	7	5	5	1	1	6	5	1	4	1	7	2
816	EFA	w	50	0	1	0	0	0	0	0	0	0	0	0	0	0	0	0	0	0	0	0	0	7	7	7	5	5	7	6	7	1	1	1	1	7	7	7	7	7	7	7	7	7	7	7	7	7	1
817	CFA	w	55	0	1	1	0	0	0	0	0	0	0	0	0	0	0	0	0	0	0	1	0	7	7	7	6	1	4	7	6	7	7	7	7	7	7	7	7	7	7	7	7	7	7	7	7	7	7
818	EFA	m	48	0	0	0	1	1	1	0	0	0	0	0	0	1	1	0	0	0	0	0	0	7	7	7	5	4	5	6	5	2	2	2	6	6	5	7	7	7	6	7	7	7	6	4	5	2	4
819	EFA	w	36	0	0	0	0	0	0	0	0	0	0	0	0	0	0	1	0	0	0	0	0	7	7	5	5	2	2	5	3	2	5	1	1	5	5	7	6	5	1	1	2	4	2	3	1	2	6
820	EFA	w	30	0	0	0	0	1	0	0	0	0	0	0	0	0	0	0	0	0	0	0	0	6	6	6	6	6	6	7	6	1	1	2	1	6	5	7	6	6	6	6	6	6	5	2	6	6	6
821	CFA	w	50	0	0	0	0	0	0	0	0	0	0	1	0	0	0	0	0	0	0	0	0	7	7	7	6	6	5	6	7	3	1	1	1	7	6	7	5	6	6	7	5	5	5	4	2	6	4
822	CFA	m	63	0	0	0	0	1	0	0	0	0	0	0	1	0	1	0	0	0	0	1	0	7	7	7	4	5	4	7	7	1	1	1	1	7	7	7	7	7	7	7	7	7	7	7	4	4	7
823	EFA	m	54	0	0	0	0	0	0	0	0	0	0	0	0	1	0	0	0	0	0	0	0	6	6	4	5	5	6	5	5	4	2	1	2	5	6	6	5	5	6	5	5	5	5	4	4	5	6
824	CFA	m	26	0	0	0	0	0	0	0	0	0	0	0	0	0	1	0	0	0	0	0	0	5	5	1	1	1	4	5	5	1	1	1	1	5	5	4	1	4	1	1	4	4	1	1	1	4	5
825	CFA	w	37	0	0	1	0	0	0	0	0	0	0	0	0	0	0	0	0	0	0	0	0	7	7	7	1	5	7	7	7	1	1	1	1	7	7	7	7	7	1	7	7	7	7	6	1	7	1
827	CFA	w	24	0	0	0	0	0	0	0	0	0	0	0	0	0	0	1	0	1	0	0	0	3	3	3	4	3	4	3	4	4	3	5	3	4	5	4	3	4	3	4	4	3	4	3	3	3	3
828	EFA	w	45	0	0	0	0	0	1	0	1	0	0	0	0	0	0	0	0	0	0	0	0	4	5	3	1	1	1	5	1	1	1	1	7	7	7	7	7	6	7	7	5	6	6	5	4	4	1
829	EFA	w	27	0	0	0	0	0	1	0	0	0	0	0	0	0	0	0	0	0	0	0	0	1	4	2	1	1	1	1	1	3	1	1	4	6	4	6	6	1	7	6	5	2	1	2	4	1	1
830	CFA	m	41	0	0	0	0	1	0	0	0	0	0	0	0	0	0	0	0	0	0	0	0	6	7	7	7	4	7	7	7	1	1	1	1	7	7	7	7	7	4	5	7	7	7	6	1	6	5
831	CFA	w	36	0	0	0	0	0	0	0	0	0	0	0	0	0	0	1	0	1	0	0	0	4	5	4	1	1	2	1	4	1	1	1	1	7	5	7	4	3	2	2	5	5	1	1	1	5	1
832	CFA	w	22	0	0	0	0	0	0	0	0	0	0	0	0	0	0	0	0	0	0	0	1	7	7	7	7	7	7	7	7	1	1	1	1	7	7	7	7	7	1	1	7	4	5	4	6	7	6
833	EFA	w	34	0	1	0	0	0	0	0	0	0	0	0	0	0	0	0	0	0	0	0	0	7	7	7	1	2	4	6	7	6	4	1	1	7	7	7	7	5	1	1	7	7	4	4	1	1	1
834	EFA	w	66	0	0	0	0	0	0	0	0	0	0	0	1	0	0	0	0	0	0	0	0	6	7	6	5	1	5	1	7	1	1	1	1	7	7	7	7	7	7	7	7	7	1	1	3	7	3
835	EFA	m	47	0	1	0	0	0	0	0	0	0	0	0	0	0	0	0	0	0	0	0	0	7	7	7	4	4	7	4	4	3	1	1	1	7	5	7	7	6	5	7	6	7	4	6	1	3	4
836	CFA	w	25	0	0	0	0	0	0	0	0	0	0	0	0	0	0	0	0	0	0	0	1	7	7	7	7	7	7	7	7	3	1	1	1	7	7	7	7	7	5	5	7	7	1	7	1	7	5
837	EFA	w	26	0	0	0	0	0	0	0	0	0	0	0	0	1	1	0	0	0	0	0	0	7	7	7	7	7	7	7	7	2	3	3	3	7	7	7	7	7	7	7	7	7	7	2	3	7	7
838	CFA	w	51	0	0	0	0	0	0	0	0	0	0	0	0	0	0	0	0	0	0	0	1	6	7	7	7	5	7	6	6	1	7	1	1	7	6	7	5	7	7	6	6	5	2	2	2	5	3
839	EFA	m	48	0	0	1	0	0	0	0	0	0	0	0	0	0	0	0	0	0	0	0	0	7	7	7	6	7	7	5	7	3	1	4	7	7	7	7	6	7	7	7	6	6	7	7	7	6	7
840	CFA	m	28	0	0	0	0	0	0	0	0	0	0	0	0	0	0	0	0	0	0	0	1	5	5	6	3	2	2	2	2	2	2	2	2	5	2	6	2	3	2	3	5	6	2	2	2	2	2
841	CFA	m	62	0	1	0	0	0	0	0	0	0	0	0	0	0	0	0	0	0	0	0	0	7	7	7	4	4	7	4	6	4	1	1	6	7	7	7	6	7	7	7	7	7	7	7	4	7	7
842	EFA	w	38	0	0	1	0	0	0	0	0	0	0	0	0	0	0	0	0	0	0	0	0	5	5	4	4	4	4	4	4	4	3	3	4	5	5	5	4	4	6	5	5	4	4	4	4	5	4
843	CFA	m	21	0	0	0	0	0	0	0	0	0	0	0	0	1	0	0	0	0	0	0	0	4	4	4	4	4	1	5	3	2	1	1	2	7	7	7	7	5	7	7	5	7	7	5	4	6	2
844	CFA	w	45	0	1	0	0	0	0	0	0	0	0	0	0	0	0	0	0	0	0	0	0	7	7	7	1	5	1	6	1	6	5	1	7	7	1	7	6	7	4	5	7	7	6	6	1	1	1
845	CFA	w	21	0	0	0	0	0	0	0	0	0	0	0	0	0	0	0	0	0	0	1	0	6	6	6	3	4	4	6	2	6	4	2	5	5	3	6	6	3	6	5	6	6	5	5	6	4	2
846	CFA	m	45	1	0	0	0	0	0	0	0	0	0	0	0	0	0	0	0	0	0	0	0	5	7	5	4	4	5	4	5	5	1	1	1	6	6	6	6	6	6	6	6	5	6	5	4	2	4
847	EFA	m	66	0	0	0	0	0	0	0	0	0	0	0	0	0	1	0	0	0	0	0	0	5	6	4	7	5	5	1	7	1	2	1	1	7	6	7	6	7	7	3	5	6	1	1	5	5	4
848	EFA	w	28	0	0	0	1	0	0	0	0	0	0	0	0	0	0	0	0	1	0	0	0	5	6	6	4	5	5	2	5	1	1	1	1	3	4	6	5	4	1	2	4	4	3	3	4	5	4
849	EFA	m	53	1	0	0	0	0	1	0	1	0	0	0	0	0	1	0	0	0	0	0	0	4	4	4	5	4	5	4	4	2	2	2	3	5	5	4	4	4	4	5	4	4	4	5	3	4	4
850	CFA	w	35	0	0	0	0	0	0	0	0	0	0	0	0	1	0	0	0	0	0	0	0	7	7	7	7	7	5	5	5	1	1	1	1	7	7	7	1	7	7	7	7	7	7	7	6	7	3
851	CFA	w	35	0	0	0	1	0	1	0	0	0	0	0	0	0	0	0	0	0	0	0	0	7	7	7	4	7	7	7	5	3	2	1	5	7	7	7	4	5	5	5	7	7	7	7	7	5	2
852	CFA	w	36	0	1	0	0	0	0	0	0	0	0	0	0	0	0	0	0	0	0	0	0	7	7	7	4	4	4	7	4	7	6	2	3	7	7	7	7	7	7	7	7	6	7	5	3	2	1
853	EFA	w	20	0	0	0	0	0	0	0	0	0	0	0	0	0	1	0	0	0	0	0	0	7	7	7	7	7	7	1	7	1	1	1	1	7	7	7	7	7	7	7	7	7	1	1	1	7	7
854	EFA	w	33	0	0	0	0	0	0	0	0	0	1	0	0	0	0	0	0	0	0	0	0	6	6	6	5	5	4	6	4	3	3	3	3	6	3	5	6	6	7	7	5	6	5	6	4	5	3
855	CFA	w	46	0	0	0	0	0	1	0	0	0	0	0	0	0	0	0	0	0	0	0	0	7	7	7	5	3	7	5	6	1	1	1	1	7	7	7	5	4	3	2	7	7	2	5	5	2	5
856	CFA	w	56	0	0	1	0	0	0	0	0	0	0	0	0	0	0	0	0	0	0	0	0	7	6	7	5	4	5	6	5	3	1	1	2	6	5	6	5	4	7	7	7	7	5	6	5	4	2
858	CFA	m	56	0	0	0	0	0	0	0	0	0	0	0	0	1	0	0	0	1	0	0	0	5	5	5	6	6	5	5	6	1	1	1	1	5	5	6	5	5	1	2	4	4	1	2	2	3	4
859	CFA	w	53	0	0	0	0	0	0	1	0	0	0	0	0	0	0	0	0	0	0	0	0	4	7	4	1	1	1	1	1	1	1	1	7	7	6	7	7	4	1	1	7	7	7	7	1	1	1
861	CFA	w	28	0	1	0	0	0	0	0	0	0	0	0	0	0	0	0	0	0	0	0	0	7	7	7	4	6	5	7	5	1	1	1	1	7	7	7	6	7	2	6	7	7	7	6	1	5	1
862	EFA	w	23	0	1	0	0	0	0	0	0	0	0	0	0	0	0	0	0	0	0	0	0	7	7	7	2	3	4	7	4	5	1	1	5	7	7	7	7	7	7	7	7	7	7	7	7	1	2
863	CFA	m	20	0	0	0	0	0	0	0	0	0	0	0	0	1	0	0	0	0	0	0	0	4	2	5	1	3	1	2	2	2	1	1	2	7	7	7	7	6	7	7	7	7	4	6	2	7	1
864	EFA	w	42	0	1	0	0	0	0	0	0	0	0	0	0	0	0	0	0	0	0	0	0	7	7	7	7	7	7	7	7	7	7	1	1	7	7	7	7	7	7	7	7	7	6	7	7	7	7
865	CFA	m	52	0	0	0	0	1	0	0	0	0	0	0	0	0	0	0	0	1	0	0	0	6	7	4	4	4	1	5	7	1	1	2	2	7	7	7	6	7	1	5	7	7	3	5	2	2	1
866	EFA	m	66	0	0	0	0	0	0	0	0	0	0	1	0	0	0	0	0	0	0	0	0	6	6	6	7	6	5	6	6	5	2	2	4	6	6	7	6	6	5	6	6	6	5	6	3	7	7
867	EFA	w	24	0	0	0	0	0	0	0	0	0	0	0	1	0	0	0	0	0	0	0	0	7	7	7	7	2	7	1	7	1	1	1	1	7	7	7	7	7	7	7	7	7	1	1	1	7	7
868	EFA	m	34	0	0	0	0	0	0	0	0	0	0	0	0	0	0	1	0	0	0	0	0	6	6	6	7	6	6	6	6	2	2	2	4	6	6	6	6	7	6	6	5	6	6	2	6	6	7
869	CFA	m	29	0	0	0	0	0	0	0	0	0	0	1	0	0	0	0	0	0	0	0	0	7	7	6	6	6	5	7	5	2	3	4	5	6	6	6	6	6	6	6	6	6	7	6	7	6	7
870	CFA	m	65	0	0	0	0	0	0	0	1	0	0	1	0	1	0	0	0	0	0	0	0	7	7	7	7	7	7	6	7	1	1	1	1	7	7	7	7	7	7	7	7	7	7	7	7	7	7
871	EFA	m	48	0	0	0	0	0	0	0	0	0	0	1	0	0	0	0	0	0	0	0	0	6	7	7	6	6	4	4	6	1	1	1	1	6	6	7	5	6	4	6	6	5	2	6	1	7	5
872	CFA	w	48	0	0	0	0	0	0	0	0	0	0	1	0	0	0	0	0	0	0	0	0	7	7	7	7	7	7	7	7	1	1	1	1	7	7	7	4	7	7	7	7	7	7	7	7	7	7
873	EFA	m	26	0	0	0	0	0	0	0	0	0	0	0	1	1	0	0	0	0	0	0	0	6	6	5	5	5	5	5	4	5	6	5	5	6	4	6	4	6	6	5	6	5	5	6	5	6	6
874	CFA	m	35	0	0	0	0	0	0	0	0	0	0	1	0	0	0	0	0	0	0	0	0	6	7	6	7	5	6	7	4	1	2	1	1	5	7	7	5	6	5	6	4	6	6	6	4	5	7
875	CFA	w	35	0	0	0	0	1	0	1	0	0	0	0	0	0	0	0	0	0	0	0	0	5	5	5	5	6	5	4	5	4	4	4	5	5	5	7	5	5	7	5	6	6	5	6	5	5	4
877	CFA	m	27	0	0	0	0	0	0	0	0	0	0	1	0	0	0	0	0	0	0	0	0	6	5	6	5	6	2	5	6	1	2	2	5	5	5	6	2	4	3	3	5	2	5	4	2	5	5
878	CFA	w	32	0	0	1	0	0	0	0	0	0	0	0	0	0	0	1	0	0	0	0	0	7	7	7	6	4	4	5	5	1	1	1	1	6	7	7	6	6	4	4	7	7	2	2	1	5	5
879	EFA	w	28	0	1	0	0	0	0	0	0	0	0	0	0	0	0	0	0	0	0	0	0	7	7	7	1	3	7	7	1	5	3	1	4	7	7	7	7	4	6	6	7	6	1	1	3	6	1
880	EFA	m	47	1	1	1	1	0	0	0	0	0	0	0	0	0	0	0	0	0	0	0	0	7	7	6	3	3	5	4	4	3	3	1	1	5	6	6	5	5	5	5	5	5	2	5	2	5	5
881	CFA	m	43	0	1	1	0	0	0	0	0	0	0	0	0	0	0	0	0	0	0	0	0	7	6	6	6	6	4	6	6	2	5	1	2	6	6	6	6	5	6	6	7	6	7	6	1	7	5
882	EFA	w	61	0	0	0	0	0	0	0	0	0	0	1	0	0	0	0	0	0	0	0	0	7	7	7	7	7	7	6	7	4	1	1	1	7	7	7	7	7	6	7	7	7	4	6	4	5	5
883	EFA	w	45	0	1	0	0	0	0	0	0	0	0	0	0	0	0	0	0	0	0	0	0	7	7	7	7	7	7	7	7	6	2	1	7	7	7	7	7	7	7	7	7	7	7	7	4	7	7
885	CFA	m	40	0	0	0	0	0	0	0	0	0	0	0	0	1	0	0	0	0	0	0	0	1	1	1	1	4	1	1	1	1	1	1	1	5	4	7	1	6	7	7	7	6	1	1	1	1	1
886	CFA	m	48	0	0	0	0	1	0	0	0	0	0	0	0	0	0	0	0	0	0	0	0	3	4	1	7	7	1	7	7	1	7	1	7	7	7	6	1	7	7	1	5	1	7	5	1	1	1
887	CFA	w	25	0	1	0	0	0	0	0	0	0	0	0	0	0	0	0	0	0	0	0	0	7	7	7	6	5	6	1	7	2	1	1	5	1	1	1	7	6	7	7	4	1	7	7	7	7	5
889	CFA	w	62	1	0	0	0	1	0	0	0	0	0	0	0	0	0	0	0	0	0	1	0	4	5	4	3	5	2	2	4	2	1	2	4	5	5	6	5	6	6	6	5	5	4	3	3	1	1
890	EFA	w	43	0	0	0	0	0	0	0	0	0	0	0	1	0	0	0	0	0	0	0	0	7	7	7	5	4	6	2	7	1	1	1	4	5	7	7	6	5	7	7	7	7	7	7	4	5	3
891	CFA	m	67	0	0	0	0	1	0	0	0	0	0	0	0	0	0	0	0	0	0	1	0	6	7	6	7	6	5	7	7	1	1	1	2	6	6	7	6	7	7	7	7	7	7	6	3	4	2
892	CFA	m	67	0	0	1	1	0	0	1	1	0	0	0	0	0	0	0	0	0	0	0	0	1	2	2	1	1	2	3	2	4	3	1	3	4	5	6	7	5	7	7	6	6	5	6	3	5	3
893	EFA	w	50	0	0	0	0	1	0	0	0	0	0	0	0	0	0	0	0	0	0	0	0	2	7	2	2	3	2	1	1	6	2	1	3	4	4	5	5	6	1	2	5	5	2	7	2	1	3
894	EFA	w	23	0	0	0	0	0	0	0	0	0	0	0	1	1	1	0	0	0	0	0	0	7	6	7	6	7	7	4	7	1	1	1	2	7	7	7	7	7	4	7	7	7	2	4	5	5	6
895	EFA	m	55	0	0	0	0	0	0	0	0	1	0	0	0	0	0	0	0	0	0	0	0	6	7	5	5	5	5	7	7	1	1	1	1	6	6	7	6	6	1	1	5	5	7	5	5	5	4
896	EFA	m	41	0	0	0	0	0	0	0	0	0	0	0	0	0	0	0	0	0	0	0	1	6	6	7	7	7	6	6	6	1	1	1	1	6	5	6	5	6	6	5	6	6	4	1	1	4	1
897	CFA	m	48	0	0	0	0	1	0	0	0	0	0	0	0	0	0	0	0	0	0	0	0	6	5	5	4	5	4	6	4	5	4	3	6	4	5	5	5	5	3	3	4	5	5	5	5	3	4
898	CFA	w	59	0	0	0	1	0	0	0	0	0	0	0	0	0	0	0	0	0	0	0	0	7	7	7	6	7	7	4	6	1	1	1	1	5	6	6	5	6	4	4	7	7	3	1	2	1	2
899	EFA	w	60	1	1	1	1	0	0	0	1	0	0	0	0	0	0	0	0	0	0	0	0	6	7	6	5	3	7	7	6	1	1	1	5	7	7	7	7	7	7	7	7	7	7	7	6	7	6
900	EFA	m	52	0	0	0	0	0	0	0	0	0	0	0	0	0	0	1	0	0	0	0	0	4	5	3	6	5	3	2	5	3	1	1	1	7	3	7	6	4	2	3	3	2	1	2	1	5	5
901	EFA	w	34	0	0	0	0	0	0	0	0	0	0	0	0	0	1	0	0	0	0	0	0	7	7	7	4	6	5	5	7	1	1	1	1	7	7	7	7	7	7	7	7	7	1	1	1	7	1
902	EFA	m	49	0	0	0	0	0	0	0	0	0	1	0	0	0	0	0	0	0	0	0	0	6	6	4	5	5	5	7	6	3	1	1	1	6	6	7	4	7	7	7	5	6	7	5	2	5	5
903	EFA	w	67	0	0	0	0	0	0	0	0	0	0	0	0	0	0	0	0	1	0	0	0	5	7	5	5	4	1	1	5	1	1	1	1	7	7	7	7	7	3	7	5	5	1	1	1	7	7
904	EFA	m	29	0	0	0	0	0	0	1	0	0	0	0	0	0	0	0	0	0	0	0	0	7	7	7	1	4	1	1	5	1	1	1	1	4	6	1	4	4	1	1	1	6	1	1	1	1	1
905	CFA	m	29	1	0	0	0	0	0	0	0	0	0	0	0	0	0	0	0	0	0	0	0	7	7	7	4	7	6	7	6	1	1	1	1	7	7	7	4	7	7	7	7	7	3	1	5	6	7
906	CFA	w	43	0	0	0	0	0	0	0	0	0	0	0	0	0	0	0	0	0	0	1	0	7	6	5	4	7	7	1	7	1	1	1	1	1	1	7	1	7	1	4	4	4	4	7	4	1	1
907	EFA	m	49	0	1	0	1	0	0	0	0	0	0	0	0	0	0	0	0	0	0	1	0	5	7	7	4	4	4	4	4	2	1	4	2	7	7	7	4	7	6	7	7	7	6	7	7	7	5
908	CFA	m	45	0	0	0	0	0	0	0	0	0	0	0	0	0	0	0	0	1	0	0	0	7	6	7	7	5	6	7	7	5	5	1	3	6	7	6	6	5	1	1	7	6	6	7	2	5	6
909	EFA	m	67	0	0	0	0	0	0	0	0	0	0	1	0	0	0	0	0	0	0	0	0	7	7	7	7	7	6	3	7	1	1	1	1	7	7	7	7	7	7	7	7	7	5	1	3	3	2
910	CFA	m	68	0	0	0	0	0	0	0	0	0	1	0	0	0	0	0	0	0	0	0	0	7	6	6	2	6	2	6	6	5	2	1	7	7	6	6	7	6	7	6	7	6	6	7	6	6	6
911	CFA	m	59	0	0	0	0	0	0	0	0	0	0	0	0	0	0	0	1	1	0	0	0	4	5	4	4	4	3	3	4	2	3	1	2	7	7	7	5	6	5	5	6	7	2	5	5	3	2
912	CFA	m	48	0	1	1	0	0	0	0	0	1	0	1	0	1	1	0	0	0	0	0	0	7	7	6	5	7	6	3	7	1	1	1	1	7	7	7	7	7	7	7	7	7	4	4	5	6	5
913	CFA	w	25	1	0	0	0	1	0	0	0	0	0	0	0	0	0	0	0	0	0	0	0	1	7	1	1	7	1	1	1	4	1	1	7	7	7	7	7	7	7	7	7	1	7	7	1	3	4
914	EFA	m	59	0	0	0	0	0	0	0	0	0	0	1	0	0	0	0	0	0	0	0	1	7	7	7	7	4	7	7	7	2	3	1	3	7	5	6	6	6	2	2	2	5	6	2	2	6	5
915	CFA	m	28	0	0	0	0	0	0	0	0	0	0	1	0	0	0	0	0	0	0	0	0	7	7	7	7	7	7	6	7	1	1	1	1	7	7	7	7	7	7	7	6	7	1	1	1	7	1
916	EFA	w	24	0	0	0	0	0	0	0	0	0	1	0	0	0	0	0	0	0	0	0	0	6	6	6	4	5	6	4	4	5	3	7	7	6	5	6	5	5	7	7	5	6	7	7	7	4	3
917	EFA	w	20	0	0	0	0	0	0	0	0	0	0	0	0	1	0	0	0	0	0	0	0	7	7	7	7	4	7	4	7	1	1	1	1	7	7	7	7	7	7	7	7	7	7	5	7	4	4
918	EFA	m	37	0	0	0	1	0	0	0	0	0	0	0	0	0	0	0	0	1	0	0	0	6	7	7	6	4	6	6	4	2	2	1	2	6	6	7	7	7	4	4	6	5	1	3	1	5	5
919	CFA	m	33	0	0	0	0	0	0	0	0	0	0	1	0	0	0	0	0	0	0	0	0	7	7	7	5	4	6	7	5	1	1	2	7	7	6	7	4	6	1	1	4	5	7	6	3	6	5
920	EFA	m	38	0	0	0	0	0	0	0	0	0	0	0	0	0	0	0	0	0	0	1	0	7	7	7	1	7	1	1	7	1	1	1	1	7	7	7	7	7	7	7	7	7	7	1	1	7	7
921	EFA	m	60	1	1	1	1	0	0	0	0	0	0	0	0	0	0	0	0	0	0	0	0	7	7	7	7	7	7	7	7	1	1	1	1	7	7	7	7	7	7	7	7	7	2	5	1	7	7
922	CFA	m	57	0	0	0	0	0	0	0	0	0	0	1	0	0	0	0	0	0	0	0	0	7	7	7	7	7	7	7	7	1	1	1	1	7	7	7	7	7	4	7	7	7	7	1	1	7	7
923	EFA	w	27	0	0	0	0	0	0	0	0	0	0	0	0	0	0	0	0	0	0	0	1	7	7	7	7	7	7	7	7	1	1	1	1	1	2	7	7	7	1	1	1	1	7	7	1	1	7
924	EFA	w	50	0	1	1	0	0	0	0	0	0	0	0	0	0	0	0	0	0	0	0	0	5	5	5	4	5	5	5	4	5	4	3	5	5	4	4	5	5	5	5	5	5	6	5	6	4	5
925	CFA	w	51	0	0	0	0	0	1	0	0	0	0	0	0	0	1	0	0	0	0	0	0	7	6	7	6	5	6	4	4	1	1	1	1	7	6	7	6	7	6	7	4	5	1	1	1	6	5
926	EFA	m	39	0	0	0	0	0	0	0	0	0	0	1	0	0	0	0	0	0	0	0	0	1	4	3	5	3	4	3	2	4	4	4	4	3	4	4	4	5	4	3	4	4	3	4	5	3	3
928	CFA	w	27	1	0	0	0	0	0	0	0	0	0	0	0	0	0	0	0	0	0	0	0	5	7	7	7	7	5	5	6	1	1	1	1	7	7	7	7	7	7	1	7	7	5	5	7	7	7
929	EFA	w	30	0	1	1	0	0	0	0	0	0	0	0	0	0	0	0	0	0	0	0	0	5	7	6	1	5	3	1	5	1	1	1	3	6	5	6	6	5	5	6	7	7	3	3	5	1	1
930	CFA	w	39	0	0	1	1	0	0	0	0	0	0	0	0	0	0	0	0	0	0	0	0	7	7	7	6	6	7	6	7	1	1	1	1	7	7	7	7	7	5	7	7	7	7	7	7	5	4
931	CFA	m	62	0	0	0	0	0	0	0	0	0	0	1	0	0	0	0	0	0	0	0	0	6	7	6	7	7	6	7	7	1	1	1	1	6	5	7	6	2	7	6	5	5	6	2	5	6	5
932	CFA	w	65	0	0	0	0	0	0	0	0	0	0	1	0	0	0	0	0	0	0	0	0	3	7	7	7	6	3	3	7	3	2	1	3	6	7	7	6	6	3	3	6	6	6	7	6	7	6
933	CFA	m	44	0	0	0	0	1	0	0	0	0	0	0	0	0	0	0	0	0	0	0	0	7	7	7	3	3	4	4	7	1	1	1	1	7	7	7	4	7	7	7	7	7	1	1	5	3	2
934	EFA	w	39	0	1	0	0	0	0	0	0	0	0	0	0	0	0	0	0	0	0	0	0	7	7	7	1	1	1	1	4	6	5	1	7	5	6	7	6	6	6	7	7	7	7	7	1	1	1
935	CFA	w	36	0	1	0	0	0	0	0	0	0	0	0	0	0	0	0	0	0	0	0	0	7	7	6	6	6	5	7	6	4	4	4	6	5	6	7	4	6	6	6	6	4	6	6	5	5	4
936	EFA	m	38	0	0	0	0	0	0	1	0	0	0	0	1	0	0	1	0	0	0	1	0	7	7	7	4	4	4	1	7	1	1	1	1	7	7	7	7	7	1	4	7	7	1	1	4	7	7
937	CFA	m	57	0	0	0	0	0	0	0	0	0	0	0	0	0	0	1	0	0	0	0	0	6	7	7	6	7	6	6	6	1	1	1	1	5	5	6	5	6	4	4	4	5	3	3	1	5	5
938	EFA	w	24	0	0	0	0	0	1	0	0	0	0	0	0	0	0	0	0	0	0	0	0	7	7	7	3	2	2	7	3	1	1	1	1	6	5	7	7	7	4	2	5	6	6	7	6	2	1
939	CFA	m	28	1	0	0	0	0	0	1	0	0	0	0	0	0	0	0	0	0	0	0	0	7	7	7	4	7	4	7	4	7	1	1	1	7	7	7	7	7	1	1	7	7	7	7	7	1	1
940	EFA	w	66	0	1	0	0	0	0	0	0	0	0	0	0	0	0	0	0	0	0	0	0	4	4	4	4	4	4	4	4	4	4	4	4	4	4	6	4	4	6	4	4	4	4	4	4	4	4
941	EFA	w	45	0	0	0	0	0	0	0	0	0	0	0	0	0	0	0	0	0	0	0	1	7	7	7	7	7	7	7	7	1	1	1	1	7	7	7	7	7	7	7	7	7	1	1	1	7	7
942	CFA	w	38	0	0	0	0	0	0	0	0	0	0	0	1	0	1	0	0	0	0	0	0	5	5	5	4	4	5	1	4	1	2	1	1	7	7	7	6	7	6	6	5	5	3	1	4	7	6
943	CFA	m	28	0	0	0	0	0	0	0	1	0	0	0	0	0	1	0	0	0	0	0	0	3	2	2	2	5	3	2	2	3	2	2	2	5	6	6	4	6	6	6	4	4	4	6	3	4	4
944	EFA	w	38	0	0	0	0	0	1	0	0	0	0	0	0	0	0	0	0	0	0	0	0	7	7	7	5	4	7	7	1	1	1	1	1	7	7	7	5	2	4	6	7	7	3	4	3	2	4
945	CFA	m	58	0	1	1	1	1	0	0	0	0	0	0	0	0	0	0	0	0	1	1	0	6	6	3	3	1	3	3	6	1	1	1	1	7	7	3	7	6	4	4	7	7	1	1	4	3	1
946	CFA	m	47	0	0	0	0	0	0	0	0	0	0	0	1	0	0	0	0	0	0	0	0	1	1	1	3	1	1	4	3	1	1	1	4	6	7	7	7	7	4	3	4	1	2	4	3	4	6
947	EFA	m	40	1	0	0	0	0	0	0	0	0	0	0	0	0	0	0	0	0	0	0	0	6	6	6	6	5	6	7	6	5	2	3	4	6	6	6	7	6	6	6	6	7	6	6	5	6	6
948	CFA	m	48	0	0	1	0	1	0	0	0	0	0	0	0	0	0	0	0	0	0	0	0	7	7	7	7	7	7	7	7	1	1	1	1	7	7	7	7	7	4	4	7	7	7	4	1	7	7
949	CFA	m	66	0	0	0	0	0	1	0	0	0	0	0	1	0	0	0	0	0	0	0	0	1	1	1	1	2	1	1	3	4	3	3	2	6	7	7	6	4	7	7	5	1	1	2	1	6	2
950	CFA	m	57	1	1	1	1	0	0	0	0	0	0	0	0	0	0	0	0	0	0	0	0	7	7	7	3	1	2	4	4	3	1	1	1	5	6	7	5	4	5	4	7	5	5	7	4	4	1
951	CFA	m	50	0	0	0	0	0	0	0	0	0	0	0	0	0	0	0	0	0	0	0	1	7	7	7	6	6	5	7	7	2	2	1	5	6	5	7	5	7	4	5	6	5	7	7	4	5	4
952	EFA	w	61	1	1	1	1	0	0	0	0	0	0	0	0	0	0	0	0	0	0	0	0	7	7	7	7	7	7	4	7	1	1	1	3	5	7	7	7	5	7	7	7	7	7	7	4	6	7
953	CFA	m	62	0	0	0	0	0	0	0	0	0	1	0	0	0	0	0	0	0	0	0	0	6	7	5	6	5	4	6	5	4	2	2	5	4	4	6	6	5	5	4	4	4	6	5	4	2	3
954	EFA	m	44	0	0	0	0	0	0	0	0	0	0	0	0	0	0	1	0	0	0	0	0	7	6	7	5	4	4	5	4	1	1	1	1	6	7	7	7	7	4	5	6	6	1	1	1	5	1
955	EFA	w	36	0	1	0	0	0	0	0	0	0	0	0	0	0	0	0	0	0	0	0	0	7	7	7	7	7	7	7	4	3	1	2	1	5	5	7	7	7	7	7	7	7	7	4	1	5	5
956	EFA	w	25	1	1	1	1	1	0	0	0	0	0	0	0	0	0	0	0	0	0	1	0	7	7	5	6	7	4	7	6	3	7	1	1	7	7	7	7	7	3	3	7	7	7	6	7	7	4
957	EFA	m	58	1	0	0	0	0	0	0	0	0	0	0	0	0	0	0	0	0	0	0	0	6	6	7	6	6	4	4	6	1	2	1	1	6	6	6	6	5	4	4	6	6	4	6	5	4	5
958	EFA	w	26	0	0	1	0	0	0	0	0	0	0	0	0	0	0	0	0	0	0	0	0	7	7	7	4	5	5	3	5	1	1	1	1	7	7	7	7	6	4	5	7	7	5	3	4	3	1
959	EFA	m	38	0	0	1	0	0	0	0	0	0	0	0	0	0	0	0	0	0	0	0	0	5	5	6	1	4	2	1	1	3	2	5	4	5	5	4	1	4	1	1	3	5	6	4	5	4	2
960	CFA	w	61	0	1	0	1	0	0	0	0	0	0	0	0	0	0	0	0	0	0	0	0	7	7	7	4	5	4	7	6	1	1	1	1	7	6	7	7	7	5	6	7	7	4	6	1	3	1
961	EFA	w	37	0	1	1	0	0	0	0	0	0	0	0	0	0	0	0	0	0	0	0	0	7	7	7	7	7	7	7	7	3	1	3	1	7	7	7	7	7	7	7	7	7	7	7	3	1	1
962	CFA	m	56	1	0	0	0	0	0	0	0	0	0	0	0	0	0	0	0	0	0	0	0	6	6	6	6	4	5	2	6	2	1	1	2	6	6	7	6	7	5	5	5	6	2	2	3	7	6
963	CFA	w	45	0	0	1	1	0	0	0	0	1	0	0	0	0	0	0	0	0	0	0	0	7	7	7	7	7	7	6	7	7	1	1	3	7	7	7	6	7	7	7	7	7	6	7	1	7	7
964	EFA	m	49	0	0	1	0	0	0	0	0	0	0	0	0	0	0	0	0	0	0	0	0	7	7	7	5	7	7	7	7	1	1	1	1	7	7	7	1	7	7	7	7	7	7	1	1	1	7
965	EFA	m	35	0	0	0	0	0	0	0	0	0	0	1	0	0	0	0	0	0	0	0	0	7	7	7	6	5	6	7	6	1	1	1	1	6	6	7	7	6	5	6	6	6	6	5	4	5	5
966	EFA	m	65	1	0	0	0	1	0	0	1	0	0	0	0	0	0	0	0	0	0	0	0	7	7	5	5	4	6	4	6	1	1	1	1	6	5	7	6	6	1	1	4	4	6	2	4	2	6
967	EFA	w	52	0	0	0	0	0	0	0	0	0	0	0	0	1	0	0	0	0	0	0	0	6	4	7	6	6	6	1	6	1	1	1	4	7	7	7	7	7	7	7	7	6	4	5	7	5	4
968	EFA	w	69	0	0	0	0	0	0	0	0	0	0	0	0	0	1	0	0	0	0	0	0	7	7	7	7	7	4	7	7	1	1	1	1	7	7	7	7	7	7	7	7	7	4	7	3	7	6
969	CFA	w	25	0	0	0	0	0	0	0	0	0	0	0	0	0	0	0	0	0	0	0	1	7	7	7	7	7	7	7	7	4	4	1	1	7	7	7	7	7	4	7	7	7	7	7	1	1	7
970	EFA	m	48	0	1	0	0	0	0	0	0	0	0	0	0	0	0	0	0	0	0	0	0	6	7	6	4	4	4	4	5	3	2	2	3	6	6	6	6	7	5	6	5	6	5	4	2	5	4
971	EFA	w	61	0	0	0	0	1	0	0	0	0	0	0	0	0	0	0	0	0	0	0	0	7	7	7	7	7	6	5	7	1	1	1	1	6	7	7	7	5	7	7	7	7	3	2	3	6	5
972	EFA	m	49	0	0	0	0	1	0	0	0	0	0	0	0	1	1	0	0	0	0	0	0	3	6	6	3	5	5	6	3	3	5	1	3	7	7	7	6	7	7	7	7	7	2	1	4	7	7
973	EFA	w	27	0	0	0	0	0	0	0	0	0	0	0	1	0	0	0	0	0	0	0	0	3	5	4	4	4	1	4	3	1	1	1	1	7	7	6	6	6	7	7	6	6	2	3	4	6	4
974	EFA	m	68	0	0	0	0	0	0	0	0	0	0	1	0	0	0	0	0	0	0	0	0	7	7	7	7	7	7	7	6	1	1	1	1	7	6	7	6	6	6	6	6	7	5	5	1	7	6
975	EFA	m	49	0	0	0	0	0	0	0	0	0	0	0	0	0	0	0	0	0	0	0	1	5	5	5	5	5	5	5	5	5	4	2	7	5	5	5	5	5	2	1	4	5	5	5	5	1	1
976	EFA	m	40	0	1	0	0	0	0	0	0	0	0	0	0	0	0	0	0	0	0	0	0	7	7	6	7	6	6	7	6	3	1	1	1	7	7	7	7	7	7	6	7	7	4	6	2	6	2
977	EFA	m	43	0	0	0	0	0	0	0	0	0	0	0	0	0	0	0	0	0	0	0	1	7	7	7	3	5	5	5	5	1	2	1	2	5	6	7	4	6	1	2	3	4	3	5	1	5	7
978	EFA	m	58	0	1	0	0	0	0	0	0	0	0	0	0	0	0	0	0	0	0	0	0	5	5	5	5	5	5	5	5	5	5	1	1	5	5	5	5	5	5	5	5	5	5	5	5	5	5
979	EFA	m	46	0	0	0	0	1	0	0	0	0	0	0	0	0	0	0	0	0	0	0	0	7	7	7	5	7	6	5	7	1	1	1	1	7	7	7	7	6	5	5	6	6	6	7	7	6	6
980	CFA	w	32	0	0	0	0	0	0	0	0	0	0	0	0	1	0	0	0	0	0	0	0	7	2	3	2	4	4	1	5	4	1	1	6	6	7	7	6	7	7	7	6	7	6	6	5	6	1
981	EFA	m	40	0	0	0	0	0	0	1	0	0	0	0	0	0	0	0	0	0	0	0	0	6	7	7	7	7	7	6	7	6	6	2	7	6	6	6	3	7	3	3	3	2	5	6	2	2	3
982	EFA	m	68	0	0	0	0	0	0	0	0	0	0	0	0	0	0	0	0	0	0	1	0	7	7	7	7	7	7	4	7	1	1	1	1	7	7	7	7	7	7	7	7	7	7	5	7	7	7
983	CFA	w	27	0	1	0	0	0	0	0	0	0	0	0	0	1	1	0	0	0	0	0	0	7	6	7	3	4	4	5	4	5	2	3	2	6	4	6	6	6	6	5	5	5	4	5	4	4	3
984	CFA	m	45	0	0	1	0	0	0	0	0	0	0	0	0	0	0	0	0	0	0	0	0	7	5	4	5	5	4	6	4	1	1	1	2	7	7	7	7	7	7	7	7	7	7	4	6	4	4
985	CFA	w	41	1	0	0	0	1	0	0	0	0	0	0	0	1	0	0	0	0	0	0	0	7	7	3	4	3	4	3	7	2	1	1	2	6	7	6	6	5	7	7	4	5	7	7	4	1	2
986	CFA	m	43	0	0	0	0	0	0	0	0	0	0	0	0	0	0	0	0	0	0	0	1	7	7	7	5	7	7	7	7	1	1	1	2	6	5	7	7	6	6	6	5	6	5	3	7	2	5
987	EFA	m	47	0	0	0	0	0	0	1	0	0	0	0	0	0	0	0	0	0	0	0	1	7	7	4	7	7	1	7	5	1	1	1	1	7	7	7	7	7	7	7	7	7	7	7	7	5	5
989	CFA	m	27	0	1	0	0	0	0	0	0	0	0	0	0	0	0	0	0	0	0	0	0	7	7	7	5	4	5	7	7	1	1	1	3	7	7	7	7	7	4	5	7	7	7	7	2	7	5
990	EFA	m	39	0	0	0	0	0	0	0	0	1	0	0	0	0	0	0	0	0	0	0	0	6	6	6	6	6	6	6	6	2	2	2	2	6	6	6	6	6	6	6	6	6	6	6	6	2	2
991	EFA	w	54	0	0	1	0	0	0	0	0	0	0	0	0	0	0	0	0	0	0	0	0	7	7	6	5	6	6	6	6	1	1	1	2	6	6	7	5	4	7	7	6	7	5	6	5	4	5
992	EFA	m	46	0	0	1	0	0	0	0	0	0	0	0	0	0	0	0	0	0	0	0	0	5	4	5	5	5	4	5	4	1	1	1	1	5	5	6	5	5	4	4	4	4	5	5	5	3	4
993	EFA	m	43	0	0	0	0	0	0	0	0	1	0	0	0	0	0	0	0	0	0	0	0	7	7	5	5	7	5	5	7	1	1	1	1	6	6	5	6	6	1	4	7	6	2	1	2	1	2
994	CFA	m	48	0	0	1	0	0	0	0	0	0	0	0	0	0	0	0	0	0	0	0	0	7	6	7	6	6	6	6	6	2	1	1	2	6	6	7	6	7	4	2	7	7	1	2	5	1	1
995	CFA	m	38	0	0	0	0	0	0	0	0	0	0	0	0	0	0	0	0	1	0	0	0	3	5	5	3	5	3	3	5	3	5	5	5	4	5	4	3	5	4	5	4	4	4	4	5	4	3
996	CFA	m	34	0	1	0	1	0	0	0	0	0	0	0	0	0	0	0	0	0	0	0	0	6	7	6	5	4	4	4	4	4	1	1	1	6	4	7	5	6	7	7	6	6	7	7	1	4	1
997	EFA	w	31	0	0	1	0	0	0	0	0	0	0	0	0	0	0	0	0	0	0	0	0	7	7	5	4	5	3	4	4	3	1	1	3	6	7	5	5	4	6	5	7	7	5	3	4	2	3
998	EFA	m	54	0	0	0	0	0	0	0	0	0	0	0	0	0	0	1	0	0	0	0	0	5	5	5	5	5	5	5	5	5	2	1	5	5	5	5	5	5	2	5	5	5	5	3	4	5	5
999	CFA	m	29	0	0	0	0	0	0	0	0	0	0	0	0	0	0	1	0	0	0	0	0	7	7	6	4	5	7	6	7	1	1	1	1	7	7	7	7	7	7	7	7	7	6	4	5	6	7
1000	CFA	w	33	0	1	0	0	0	0	0	0	0	0	0	0	0	0	0	0	0	0	0	0	7	7	7	2	4	2	4	2	2	1	1	1	6	5	6	5	3	3	1	7	6	6	6	1	2	1
1001	CFA	m	69	0	0	0	0	1	0	0	0	0	0	0	0	0	0	1	0	0	0	0	0	6	6	5	7	7	5	4	6	1	2	1	2	7	7	7	7	6	6	6	6	6	6	3	4	7	7
1003	CFA	m	33	0	0	0	0	1	0	0	0	0	0	0	0	1	0	0	0	0	0	0	0	7	7	4	7	7	7	7	7	1	1	1	7	7	7	7	6	4	1	7	4	4	7	7	6	6	6
1004	CFA	m	64	1	0	0	1	1	0	0	0	0	0	0	0	0	0	0	0	0	0	1	0	7	7	7	7	7	7	7	7	1	1	1	1	7	7	7	7	7	7	7	7	7	7	7	1	7	7
1005	CFA	m	64	0	0	0	0	0	1	0	0	0	0	0	0	0	0	0	0	0	0	0	0	1	1	1	1	1	1	1	1	4	7	4	7	7	4	7	7	7	7	7	1	1	1	1	1	7	4
1006	CFA	m	64	0	0	0	0	0	0	0	0	0	0	1	0	0	0	0	0	0	0	0	0	7	7	7	7	7	5	7	7	3	3	1	4	6	7	7	4	6	7	5	5	6	5	6	4	6	4
1007	EFA	w	65	0	0	0	0	0	1	0	0	0	0	0	0	0	0	1	0	0	0	1	0	6	7	6	6	5	6	6	5	1	1	1	2	7	7	7	7	7	7	7	7	7	5	4	4	4	2
1008	EFA	m	51	0	0	0	0	0	0	0	0	0	0	0	0	0	0	0	0	0	0	0	1	7	7	7	7	7	7	7	7	4	1	1	7	7	7	7	7	7	4	7	7	7	7	7	7	7	7
1009	CFA	m	55	0	0	0	0	0	0	1	0	0	1	0	0	0	0	0	0	0	0	0	0	5	6	6	5	6	1	7	5	6	6	5	7	7	6	5	6	7	6	6	6	7	7	7	6	1	1
1010	CFA	m	55	0	0	1	1	0	0	0	0	0	0	0	0	0	0	0	0	0	0	0	0	7	7	6	3	6	3	5	5	1	1	1	3	6	6	6	6	5	6	6	6	6	5	2	3	1	2
1012	EFA	m	69	1	1	1	0	0	0	0	0	0	0	0	0	0	0	0	0	0	0	0	0	7	5	6	2	2	5	5	7	1	1	1	1	4	6	7	5	1	5	5	7	7	7	1	1	1	1
1013	EFA	m	51	0	0	0	1	0	0	0	0	0	0	0	0	0	0	0	0	0	0	0	0	5	7	4	1	2	2	1	5	1	1	1	1	3	5	4	2	2	1	4	5	5	2	1	1	1	1
1014	CFA	m	54	0	0	0	0	0	0	0	0	0	0	0	0	0	0	1	0	0	0	0	0	3	4	4	5	4	5	4	4	1	1	1	1	2	4	5	3	1	2	2	4	2	1	1	1	6	2
1015	EFA	w	51	1	0	0	0	0	0	0	0	0	0	0	0	0	0	0	0	0	0	0	0	7	7	7	7	7	7	7	7	1	1	1	1	7	7	7	7	7	7	7	7	7	1	7	7	1	1
1016	EFA	w	22	0	0	0	0	0	0	0	0	1	0	0	0	0	0	0	0	0	0	0	0	7	7	7	7	7	7	7	1	7	1	1	6	6	1	7	7	7	7	7	7	7	7	7	7	1	1
1017	CFA	m	29	0	1	0	0	0	0	0	0	0	0	0	0	0	0	0	0	0	0	0	0	7	7	6	7	6	6	7	6	1	2	1	4	6	6	7	6	6	7	7	6	7	6	6	2	6	3
1018	CFA	w	63	0	0	0	0	0	0	0	1	0	0	0	0	0	0	0	0	0	0	0	0	4	6	5	2	2	3	1	4	1	1	1	2	6	5	6	6	4	6	6	6	6	4	2	4	2	1
1019	EFA	m	29	0	0	0	0	0	0	0	0	0	0	0	0	0	0	0	0	0	0	0	1	7	7	7	7	6	6	7	7	3	1	1	1	7	7	7	7	7	5	5	7	7	7	7	1	7	7
1020	CFA	m	65	0	0	0	0	0	0	0	0	0	0	0	1	1	0	0	0	0	0	0	0	4	3	4	6	6	3	5	6	4	3	3	3	6	6	6	3	6	6	6	6	6	6	6	5	6	5
1021	CFA	w	54	0	0	0	0	0	1	0	0	0	0	0	0	0	0	0	0	0	0	0	0	7	7	7	2	1	4	5	4	1	1	1	1	6	6	7	7	7	7	7	7	6	7	7	3	1	1
1022	EFA	w	37	0	1	0	0	0	0	0	0	0	0	0	0	0	0	0	0	0	0	0	0	7	7	7	1	1	7	7	7	1	1	1	1	7	7	7	7	7	7	7	7	7	7	1	1	1	1
1023	CFA	m	68	0	0	0	0	0	0	0	0	0	0	1	0	0	0	0	0	0	0	0	0	7	7	5	6	6	4	3	6	1	1	1	1	6	7	7	6	7	6	6	6	4	4	4	1	7	5
1024	EFA	m	58	0	0	0	0	0	0	0	0	0	0	1	0	0	0	0	0	0	0	0	0	7	7	7	6	7	3	7	1	1	1	1	7	6	4	7	2	7	5	7	4	2	7	7	6	3	2
1025	EFA	m	41	0	0	0	0	1	0	0	0	0	0	0	0	0	0	0	0	0	0	0	0	6	6	7	6	6	6	6	6	1	1	1	1	6	6	6	6	6	7	6	6	6	7	6	6	3	4
1026	EFA	w	32	0	0	0	0	0	0	0	0	0	0	1	0	0	0	0	0	0	0	0	0	7	6	7	7	7	7	7	7	3	2	1	4	7	7	5	7	7	1	4	6	7	6	7	3	7	7
1027	CFA	w	63	0	0	0	0	0	1	0	0	0	0	0	0	0	0	0	0	0	0	0	0	2	5	3	4	5	1	5	6	1	1	1	2	5	4	6	6	3	3	5	5	7	5	3	5	4	1
1028	EFA	w	53	0	1	0	0	0	0	0	0	0	0	0	0	0	0	0	0	0	0	0	0	3	5	5	7	7	3	1	7	1	1	1	1	7	7	7	7	2	3	4	6	7	1	1	1	5	2
1029	CFA	w	51	0	0	0	0	0	0	0	0	0	0	0	0	0	0	1	0	0	0	0	0	7	7	7	7	7	7	1	7	1	1	1	1	7	7	7	7	1	1	1	7	7	7	7	7	1	1
1030	EFA	m	58	0	0	0	0	0	0	0	0	0	0	0	0	0	0	0	0	1	0	0	0	7	7	7	7	7	7	7	7	1	1	1	1	7	7	7	7	7	1	4	7	7	1	1	1	7	7
1031	EFA	w	42	0	1	0	0	0	0	0	0	0	0	0	0	0	0	0	0	0	0	0	0	7	7	5	6	7	1	7	7	7	2	1	4	7	7	7	5	7	7	7	7	6	7	7	1	2	3
1032	EFA	w	60	0	1	0	1	0	0	0	0	0	0	0	0	0	0	0	0	0	0	0	0	7	7	7	4	5	7	6	5	1	1	1	1	5	7	7	7	6	7	7	7	7	4	5	1	7	7
1033	CFA	w	54	1	0	0	1	1	1	1	0	1	0	0	0	0	0	0	0	0	0	0	0	7	7	7	7	7	7	7	7	1	1	1	1	7	7	7	7	7	2	5	7	7	7	7	7	6	6
1034	EFA	w	66	0	0	0	1	0	0	0	0	0	0	0	0	0	0	0	0	0	0	0	0	7	7	7	4	4	7	4	4	1	1	1	1	7	7	7	7	4	7	7	7	7	1	7	1	1	1
1035	EFA	m	49	0	0	0	0	0	0	0	0	0	0	0	0	0	0	0	0	0	0	0	1	7	7	7	5	1	4	7	7	1	1	1	1	5	5	6	4	5	1	1	7	7	1	1	1	1	1
1036	CFA	m	63	0	0	1	1	0	0	0	0	0	0	0	0	0	0	0	0	0	0	0	0	6	7	7	6	6	4	4	6	1	1	1	1	5	5	7	7	5	6	6	7	7	4	1	4	1	1
1037	CFA	m	30	0	0	1	0	0	0	0	0	0	0	0	0	0	0	0	0	0	0	0	0	5	6	6	1	4	1	1	6	1	1	1	1	5	5	6	1	7	1	4	1	6	4	2	1	3	1
1038	CFA	m	44	0	0	0	0	0	0	0	0	0	0	0	0	0	0	1	0	1	0	0	0	5	6	6	5	5	5	4	4	2	1	1	1	6	5	6	2	5	3	5	1	5	5	4	4	2	5
1039	CFA	w	58	1	1	1	1	1	0	0	0	0	0	0	0	0	0	1	0	0	0	0	0	7	7	7	6	6	6	7	6	1	1	1	5	7	7	7	7	7	7	7	7	7	7	7	1	7	6
1040	CFA	w	61	0	0	1	0	0	0	0	0	0	0	0	0	0	0	0	0	0	0	0	0	7	7	7	7	1	7	1	7	1	1	1	1	7	7	7	7	7	7	7	7	7	1	1	1	7	1
1041	CFA	m	32	0	0	0	0	0	0	0	0	0	1	0	0	0	0	0	0	0	0	0	0	2	4	2	3	2	1	5	2	3	2	3	3	3	7	3	2	5	6	5	5	5	4	1	2	3	1
1042	EFA	m	52	0	0	1	0	0	0	0	0	0	0	0	0	0	0	0	0	0	0	0	0	5	6	4	4	4	4	2	5	2	1	1	1	7	6	7	5	5	7	7	5	6	6	6	7	4	4
1043	CFA	m	28	0	0	0	1	1	1	0	1	0	0	0	0	0	0	0	0	0	0	0	0	4	5	4	3	4	4	4	5	1	1	1	1	4	5	5	5	4	4	4	5	4	2	4	4	3	2
1044	CFA	m	49	0	1	1	0	0	0	0	0	0	0	0	0	0	0	0	0	0	0	0	0	7	7	7	4	6	7	6	4	4	2	1	1	6	7	7	7	7	7	7	7	7	5	7	5	6	6
1045	CFA	m	57	0	0	0	0	0	0	0	0	0	0	1	0	0	0	0	0	0	0	0	0	7	7	7	7	7	7	7	7	1	1	1	1	7	7	7	7	7	7	7	7	7	7	6	4	7	7
1046	CFA	w	53	0	0	1	0	0	0	0	0	0	0	0	0	0	0	0	0	0	0	0	0	7	7	7	6	4	5	4	7	1	1	1	1	7	7	7	7	7	7	7	7	7	2	4	1	7	4
1047	CFA	w	45	0	0	1	0	0	0	0	0	0	0	0	0	0	0	0	0	0	0	0	0	5	5	2	7	3	1	5	1	1	1	1	1	7	7	6	1	1	7	7	7	1	1	1	1	1	1
1048	CFA	m	28	0	0	0	0	1	0	0	0	0	0	0	0	0	0	0	0	0	0	0	0	7	7	7	4	5	5	1	6	1	1	1	1	7	7	7	7	7	7	7	7	7	1	2	1	5	5
1049	EFA	m	61	1	0	1	0	0	0	0	0	0	0	0	0	0	0	0	0	0	0	0	0	7	7	6	4	4	5	3	6	1	1	1	1	6	6	7	6	6	7	7	7	7	7	2	6	3	4
1050	CFA	w	49	0	0	0	0	0	0	0	0	0	0	0	1	0	0	0	0	1	0	0	0	6	5	1	4	4	1	4	4	1	1	1	1	6	6	7	5	7	1	1	4	4	1	1	1	6	6
1051	CFA	m	58	0	0	0	0	0	0	0	0	0	0	0	0	0	0	0	0	0	0	0	1	1	1	1	1	2	1	2	1	1	1	1	1	7	7	7	5	7	7	7	1	2	2	1	1	5	1
1052	CFA	w	54	0	1	1	1	0	0	0	0	1	0	0	0	0	0	0	0	0	0	0	0	7	7	7	7	7	7	7	7	1	1	1	1	7	7	7	7	7	7	7	7	7	7	7	1	7	7
1053	CFA	w	64	0	0	0	0	0	0	0	0	0	0	0	0	1	0	0	0	0	0	0	0	6	6	6	6	6	5	6	6	1	1	1	1	6	6	6	5	6	5	6	6	6	5	5	5	6	6
1054	CFA	m	30	0	0	0	0	1	0	0	0	0	0	0	0	0	0	0	0	0	0	0	0	5	5	6	6	6	4	6	7	4	1	1	6	6	6	7	6	5	7	7	6	5	6	4	6	5	1
1055	EFA	m	38	0	0	0	0	1	0	0	0	0	0	1	0	0	0	0	0	0	0	0	0	7	7	7	7	6	5	7	6	1	1	1	5	7	6	7	7	7	7	7	6	7	7	6	1	7	6
1056	EFA	m	63	0	0	0	0	0	0	0	0	0	0	0	0	0	0	0	0	1	0	0	0	7	7	4	7	5	4	7	7	6	1	1	6	3	4	7	6	7	7	7	7	4	7	7	4	7	7
1057	EFA	w	62	0	1	0	0	0	0	0	0	0	0	0	0	0	0	0	0	0	0	0	0	6	6	7	6	6	6	1	6	2	2	1	5	6	6	7	6	6	7	7	6	7	6	7	6	6	6
1059	EFA	m	32	1	0	0	0	0	0	0	0	0	0	0	0	0	0	0	0	0	0	0	0	7	7	7	6	3	7	7	7	4	2	2	1	7	7	7	7	7	6	6	7	7	6	3	1	6	7
1060	EFA	m	28	0	0	0	0	1	0	0	0	0	1	0	0	0	0	0	0	0	0	0	0	7	7	7	7	4	4	7	6	1	1	1	1	7	7	7	7	6	6	5	7	7	7	5	3	1	3
1061	CFA	w	60	0	0	0	0	0	0	0	0	0	0	0	1	0	0	0	0	0	0	0	0	1	4	1	1	5	1	3	3	5	6	3	7	7	7	7	7	7	7	7	6	4	5	2	4	7	7
1062	EFA	w	31	0	0	0	0	0	1	0	0	0	0	0	0	0	0	0	0	0	0	0	0	7	7	7	7	7	7	5	7	2	1	2	1	6	7	7	5	7	4	4	7	7	7	7	7	4	3
1063	EFA	m	52	0	0	0	0	0	0	0	0	0	0	0	1	0	0	0	0	0	0	0	0	5	5	2	4	1	1	1	4	5	5	3	4	5	5	4	5	5	1	2	4	2	5	5	1	1	4
1064	CFA	m	43	0	0	0	0	0	0	0	0	0	0	1	0	0	0	0	0	0	0	0	0	7	7	6	7	6	6	6	7	1	1	1	1	7	7	7	6	7	2	5	7	7	2	7	2	7	6
1065	EFA	w	37	0	0	1	1	0	0	0	0	0	0	0	0	0	0	0	0	0	0	0	0	7	7	7	5	6	7	4	5	1	1	1	1	7	7	7	7	7	7	7	7	7	7	7	7	4	1
1066	CFA	w	24	0	0	0	0	0	0	0	0	0	0	0	0	1	0	0	0	0	0	0	0	3	1	1	4	4	1	3	5	1	1	1	6	7	7	7	7	6	7	7	5	5	2	1	1	6	5
1067	EFA	m	47	0	0	0	0	0	0	0	0	0	0	0	0	1	0	0	0	0	0	0	0	3	4	4	5	4	5	4	5	3	4	3	3	4	5	4	4	4	3	4	5	4	4	4	4	5	5
1068	EFA	m	34	0	0	0	0	1	0	0	0	0	0	0	0	0	0	0	0	0	0	0	0	5	5	5	3	6	5	4	6	6	5	3	5	6	5	5	3	5	3	5	5	4	5	4	3	4	6
1069	EFA	m	42	0	1	0	0	0	0	0	0	0	0	0	0	0	0	0	0	0	0	0	0	7	7	7	1	5	5	6	6	2	1	1	1	6	7	7	7	6	7	7	7	7	1	1	1	6	1
1071	CFA	w	64	0	0	0	0	0	0	0	0	0	0	1	0	0	0	0	0	0	0	0	0	7	7	6	6	6	6	4	7	1	1	1	1	6	7	7	7	7	6	7	7	6	5	6	2	7	5
1072	EFA	m	39	0	1	0	0	0	0	0	0	0	0	0	0	0	0	0	0	0	0	0	0	7	7	7	7	4	7	7	7	1	1	1	1	7	7	7	7	7	1	4	7	7	7	7	1	5	4
1073	EFA	m	43	0	0	0	0	0	0	0	0	0	0	1	0	0	0	0	0	0	0	0	0	7	7	6	6	5	5	3	7	1	1	1	1	5	6	6	6	4	5	5	4	4	6	5	5	6	5
1074	CFA	m	62	0	1	0	0	0	0	0	0	0	0	0	0	0	0	0	0	0	0	0	0	7	7	7	4	4	7	7	4	3	1	1	1	7	1	7	7	7	7	7	7	7	4	7	1	4	4
1075	EFA	m	29	0	0	0	0	0	0	0	0	0	0	0	0	1	0	0	0	0	0	0	0	1	1	1	2	1	1	1	3	1	1	1	1	1	4	5	3	1	7	7	1	4	2	1	1	1	1
1076	EFA	w	26	0	0	0	0	0	0	0	0	0	0	0	0	0	1	0	0	0	0	0	0	7	7	6	6	7	7	7	7	1	1	1	1	7	7	7	7	7	7	7	7	7	1	6	6	7	6
1077	EFA	w	68	0	1	1	1	0	0	0	1	0	0	0	0	0	0	0	0	0	0	0	0	7	7	7	5	4	5	5	5	3	2	1	1	7	5	7	7	6	6	6	7	7	2	6	3	4	3
1078	CFA	w	27	1	1	1	1	0	0	0	0	0	0	0	0	0	0	0	0	0	0	0	0	5	6	6	4	4	3	3	4	1	1	1	1	6	6	7	5	5	6	6	6	7	4	5	1	2	3
1079	CFA	m	33	0	0	0	1	0	0	0	0	0	0	0	0	0	0	0	0	0	0	0	0	1	1	1	1	4	1	3	3	3	5	1	4	5	5	6	6	6	3	3	6	5	2	5	2	5	5
1080	EFA	m	50	0	0	0	0	0	0	0	0	0	0	1	0	0	0	0	0	0	0	1	0	7	7	7	7	7	7	7	7	6	1	1	5	7	6	7	7	7	7	7	7	7	7	7	7	7	5
1081	EFA	m	54	0	0	0	0	0	0	0	0	0	1	0	0	0	0	0	0	0	0	0	0	7	7	7	7	7	7	7	7	2	1	1	2	7	7	7	7	7	6	7	7	7	7	5	7	5	7
1082	EFA	w	46	0	1	0	0	0	0	0	0	0	0	0	0	0	0	0	0	0	0	0	0	7	7	7	1	1	4	7	5	1	1	1	1	7	1	7	7	7	7	7	7	1	7	7	1	1	1
1083	CFA	m	39	0	0	0	1	1	0	1	1	0	0	0	0	1	0	0	0	0	0	1	0	4	3	4	7	5	4	7	4	1	2	1	4	4	7	7	4	4	7	4	5	7	4	4	4	7	4
1084	CFA	w	57	1	1	1	1	1	0	0	0	0	0	0	0	0	0	0	0	0	0	0	0	6	7	6	4	4	4	4	4	4	5	3	7	7	7	7	7	6	7	7	6	5	7	5	6	4	4
1085	EFA	m	25	0	0	0	0	1	0	0	0	0	0	0	0	0	0	0	0	0	0	0	0	7	7	7	7	4	7	7	7	1	1	1	1	7	7	7	7	7	1	1	7	7	5	7	4	4	4
1086	EFA	m	62	0	0	1	1	0	0	0	0	0	0	0	0	0	0	0	0	0	0	0	0	6	7	6	3	4	3	4	5	2	1	1	1	6	6	6	5	3	5	6	7	7	1	1	1	3	1
1087	CFA	m	38	0	0	0	0	0	0	0	0	0	0	1	0	0	0	0	0	0	0	0	0	7	7	5	7	7	7	7	7	1	1	1	7	7	7	7	7	7	6	6	7	7	7	7	1	1	4
1088	EFA	w	27	0	1	1	1	0	0	0	0	0	0	0	0	0	0	0	0	0	0	0	0	7	7	7	1	4	2	6	1	4	2	1	4	7	7	7	7	7	7	7	7	7	5	5	2	2	1
1089	EFA	m	65	0	0	0	0	0	0	0	0	0	0	0	0	0	0	0	0	1	0	0	0	6	6	7	7	7	6	6	7	5	2	2	4	6	5	6	7	6	4	6	6	6	6	7	7	5	6
1090	EFA	w	46	0	1	0	0	0	0	0	0	0	0	0	0	0	0	0	0	0	0	0	0	7	7	7	4	4	6	7	6	3	1	1	2	7	7	7	7	7	7	7	7	7	7	7	1	7	1
1091	CFA	w	67	0	1	0	0	0	0	0	0	0	0	0	0	0	0	0	0	0	0	0	0	5	5	5	6	6	4	6	4	4	2	2	2	4	4	5	6	4	3	5	5	4	5	6	2	4	3
1092	CFA	m	55	0	0	0	0	0	0	0	0	0	0	1	0	0	0	0	0	0	0	0	0	7	7	7	7	7	7	7	7	1	1	1	1	6	5	7	4	4	7	7	5	5	1	1	1	1	1
1093	EFA	m	58	0	0	0	0	0	0	0	0	0	0	1	0	0	0	0	0	0	0	0	0	7	7	7	7	7	4	7	7	1	1	1	1	7	7	7	7	7	7	7	7	7	7	7	7	7	5
1094	CFA	w	46	0	0	1	0	0	0	0	0	0	0	0	0	0	0	0	0	0	0	0	0	7	7	7	7	5	7	1	7	1	1	1	1	7	7	7	7	6	7	7	7	7	7	4	7	6	4
1095	CFA	m	26	0	0	0	0	0	0	0	0	0	0	0	0	0	0	1	0	0	0	0	0	6	6	6	6	6	6	1	6	6	6	6	5	6	6	6	6	6	6	5	6	6	6	6	6	6	6
1096	EFA	w	54	0	0	1	0	0	0	0	0	0	0	1	0	0	0	0	0	0	0	0	0	7	7	7	7	6	7	7	7	2	1	1	4	7	7	7	5	6	6	7	7	6	6	4	3	7	7
1097	CFA	m	26	0	0	0	0	0	0	0	0	0	0	0	0	0	0	0	0	0	0	0	1	7	7	7	1	7	1	7	7	1	1	1	1	7	7	7	7	7	7	7	7	7	7	7	7	7	1
1098	CFA	m	31	0	1	1	0	0	0	0	0	0	0	0	0	0	0	0	0	0	0	0	0	7	7	7	1	3	2	2	7	7	1	1	1	7	7	7	6	7	4	7	7	7	5	5	1	7	7
1099	EFA	w	65	0	1	1	0	0	0	0	0	0	0	0	0	0	0	0	0	0	0	0	0	7	7	6	6	5	5	7	6	1	2	1	1	7	6	7	6	6	5	6	7	7	6	5	1	5	5
1100	CFA	w	21	0	0	0	0	0	0	0	0	0	0	0	1	1	0	0	0	0	0	0	0	4	4	5	4	5	4	4	4	4	3	3	3	6	5	5	6	6	5	5	6	5	5	5	4	4	3
1101	CFA	w	20	0	0	0	0	0	0	0	0	0	0	0	1	0	0	0	0	0	0	0	0	5	4	4	5	4	4	4	5	1	1	1	1	7	7	7	7	7	6	7	4	4	1	1	5	5	6
1102	EFA	w	53	0	0	0	0	0	1	0	1	0	0	0	0	0	0	0	0	0	0	0	0	1	1	1	1	1	1	1	1	4	1	1	7	2	4	2	7	1	7	4	2	2	1	2	1	1	1
1103	CFA	m	23	0	0	0	0	0	0	0	0	0	0	0	0	0	0	1	0	0	0	0	0	4	5	6	7	7	5	4	7	2	2	1	1	5	6	6	4	5	1	1	3	3	1	1	1	5	1
1104	EFA	w	59	0	0	0	0	0	0	0	0	0	0	1	0	0	0	0	0	0	0	0	0	7	7	7	7	7	7	7	7	1	1	1	1	6	4	7	6	7	4	3	6	5	5	3	2	4	6
1105	EFA	m	45	0	0	0	0	0	0	0	0	0	0	0	0	0	0	1	0	0	0	0	0	7	6	6	1	4	1	1	6	1	1	1	1	6	7	7	5	1	5	6	5	3	1	1	1	7	7
1106	CFA	w	30	0	1	1	0	0	0	0	0	0	0	0	0	0	0	0	0	0	0	0	0	7	7	5	7	3	6	7	7	3	3	3	7	6	5	6	7	7	7	7	7	7	7	5	6	3	2
1107	CFA	m	61	0	0	0	0	0	0	0	0	0	0	0	0	0	0	1	0	1	0	0	0	6	4	4	5	4	5	4	6	1	3	1	1	6	7	7	6	4	5	6	4	4	2	2	1	6	7
1108	CFA	m	43	0	0	0	0	0	0	0	1	0	0	0	0	0	0	0	0	0	0	0	0	1	5	4	1	4	1	1	1	3	4	1	5	7	5	7	7	7	6	5	4	5	7	6	5	5	1
1109	EFA	m	55	0	0	0	0	0	0	0	0	0	0	0	0	0	0	0	0	1	0	0	0	7	7	7	7	7	5	4	7	1	1	1	1	6	7	7	5	4	2	3	5	6	4	5	4	3	6
1110	EFA	m	53	0	0	0	0	0	0	0	0	0	0	0	0	1	0	1	1	0	0	0	0	6	6	6	7	4	5	6	6	1	1	1	1	7	7	7	6	7	7	7	5	6	4	1	2	7	4
1111	CFA	m	32	0	0	0	1	1	0	0	0	0	0	1	0	0	0	0	0	0	0	0	0	5	4	5	5	4	5	5	4	2	1	2	2	5	5	6	3	5	5	5	5	4	4	4	4	5	5
1112	EFA	m	56	0	0	1	0	0	0	0	0	0	0	0	0	1	0	0	0	0	0	0	0	5	7	3	5	4	3	4	7	1	1	1	1	7	7	7	7	7	7	7	7	7	7	1	4	7	7
1113	CFA	w	41	0	0	0	0	1	0	0	0	0	0	1	0	0	0	0	0	0	0	0	0	7	7	7	7	7	7	7	7	6	1	1	1	7	7	7	7	7	7	7	7	7	7	7	6	6	7
1114	EFA	m	67	0	0	0	0	0	0	0	0	0	0	0	0	0	0	1	0	1	0	0	0	6	6	6	6	5	6	6	5	1	1	1	1	6	5	7	6	6	4	6	6	6	5	2	5	2	5
1115	EFA	w	54	0	0	0	0	0	1	0	0	0	0	0	0	0	0	1	0	0	0	1	0	5	5	5	4	2	3	5	5	1	1	1	2	5	6	5	5	5	5	5	6	5	1	2	2	1	2
1116	EFA	m	39	1	0	0	0	0	0	0	0	0	0	0	0	0	0	0	0	1	0	0	0	7	7	6	5	4	7	7	7	1	1	1	1	6	7	7	5	5	1	4	4	4	3	1	1	5	4
1117	EFA	m	55	0	0	0	0	0	0	0	1	0	0	1	0	0	0	0	0	0	0	0	0	6	6	5	6	7	4	5	7	1	3	1	1	6	4	6	4	6	2	5	7	6	6	1	3	3	1
1118	CFA	m	67	0	0	0	0	0	0	0	0	0	0	1	0	0	0	0	0	0	0	0	0	7	7	6	7	6	5	6	6	1	2	1	2	7	7	7	6	6	7	6	6	6	4	6	5	5	6
1119	CFA	w	43	0	0	0	0	1	0	0	0	0	0	0	0	0	0	0	0	0	0	0	0	7	7	7	1	2	4	4	1	1	1	1	7	7	7	7	4	7	7	7	7	5	7	7	7	1	1
1120	CFA	w	26	0	1	1	0	0	0	0	0	0	0	0	0	0	0	0	0	0	0	0	0	6	7	6	5	6	6	6	5	5	3	1	4	7	7	7	5	4	5	6	6	7	5	5	3	4	3
1121	EFA	m	26	0	0	0	0	0	0	0	0	1	0	0	0	0	0	0	0	0	0	0	0	7	7	7	1	7	1	1	7	1	1	1	7	7	5	7	7	1	7	7	1	7	7	7	7	1	1
1122	CFA	w	25	0	0	0	0	0	0	0	0	0	0	0	1	0	0	0	0	0	0	0	0	7	6	6	6	5	5	6	6	2	2	1	5	6	7	7	6	6	5	5	5	5	6	6	5	6	6
1123	CFA	w	55	0	0	0	0	0	1	1	1	0	0	0	0	0	0	0	0	0	0	1	0	1	1	1	1	1	1	1	1	7	3	4	7	3	1	4	6	7	7	6	3	1	6	7	4	1	1
1124	CFA	w	32	0	0	0	0	1	0	0	0	0	0	0	0	0	0	0	0	0	0	0	0	4	6	4	1	3	4	3	4	4	1	2	4	6	6	6	6	4	6	6	6	6	4	4	4	2	2
1125	EFA	w	39	0	0	0	1	0	0	0	0	0	0	1	0	0	0	0	0	0	0	0	0	7	7	7	6	4	5	5	7	1	1	1	1	7	7	7	7	6	7	6	7	6	7	6	1	7	1
1126	EFA	m	29	0	0	0	0	0	0	0	0	0	0	0	1	0	0	0	0	0	0	0	0	6	5	2	6	5	5	6	6	5	1	1	1	7	7	6	5	7	7	7	6	7	1	1	1	2	4
1127	CFA	w	46	0	1	1	1	0	0	1	1	0	0	0	0	0	0	1	0	0	0	0	0	7	7	6	4	6	4	6	4	6	4	1	3	6	7	5	6	5	5	5	6	6	7	7	3	3	3
1128	EFA	w	49	0	0	0	1	1	0	1	1	0	0	0	0	0	0	0	0	0	0	1	0	7	6	7	3	6	6	5	6	1	1	1	1	5	7	6	5	4	6	6	7	6	6	6	7	4	5
1129	CFA	m	25	0	0	0	0	0	0	0	0	0	0	0	0	0	0	0	0	0	0	0	1	3	4	4	3	4	2	3	5	2	2	1	2	6	6	6	5	6	3	4	5	5	3	2	3	5	3
1130	CFA	w	35	0	0	0	0	1	0	0	0	0	0	1	1	0	0	0	0	0	0	0	0	6	7	6	4	5	6	6	5	2	2	2	3	5	6	7	6	7	6	5	7	6	6	7	6	6	4
1131	EFA	w	38	0	0	1	0	0	0	0	0	0	0	0	0	0	0	0	0	0	0	0	0	6	6	6	6	6	6	6	6	1	1	1	1	7	6	6	2	6	5	6	6	6	1	6	4	1	1
1132	EFA	w	42	0	0	0	1	0	0	0	0	0	0	0	0	0	0	0	0	0	0	0	0	5	4	4	3	3	4	4	4	4	4	3	3	4	5	5	5	4	3	4	4	5	3	3	3	3	4
1133	CFA	m	30	0	0	0	0	0	0	0	0	0	0	1	0	0	0	0	0	0	0	0	0	5	5	5	5	5	3	4	5	5	5	3	5	5	5	6	5	5	4	5	3	5	5	6	5	5	3
1134	EFA	m	62	0	1	0	0	0	0	0	0	0	0	0	0	0	0	0	0	0	0	0	0	7	7	6	6	5	6	6	5	2	1	1	1	7	7	7	6	7	4	6	7	6	7	7	1	5	6
1135	CFA	w	53	0	0	0	0	0	0	0	0	0	0	1	0	0	0	0	0	0	0	0	0	7	7	7	7	4	7	7	7	3	1	1	3	7	7	7	7	7	7	7	7	7	7	7	7	4	7
1136	EFA	w	46	0	0	0	0	0	0	0	0	0	0	0	0	0	1	0	0	0	0	0	0	7	7	7	7	7	7	4	7	2	1	1	1	7	7	7	7	7	7	7	7	7	1	7	1	7	7
1137	EFA	m	42	1	1	0	0	0	0	0	0	0	1	0	1	0	0	0	0	0	0	0	0	7	7	7	7	7	7	7	7	7	1	1	1	7	7	7	7	7	4	4	4	5	5	7	1	7	6
1138	EFA	m	39	0	1	0	0	0	0	0	0	0	0	0	0	0	0	0	0	0	0	0	0	7	7	7	5	4	7	7	6	5	1	1	1	7	7	7	5	7	7	7	6	7	7	7	1	4	2
1139	EFA	w	49	0	0	0	0	0	0	0	0	1	0	0	0	0	0	0	0	0	0	0	0	6	6	6	6	6	5	4	5	1	1	1	1	6	6	6	5	5	5	6	5	5	6	6	1	4	3
1140	EFA	m	50	0	0	0	0	0	0	0	0	0	0	0	0	1	0	0	0	0	0	0	0	7	7	7	7	6	7	7	7	7	5	1	6	7	7	7	7	7	1	1	7	7	7	7	4	7	7
1141	EFA	m	49	0	0	0	0	1	0	0	0	0	0	0	0	0	0	0	0	0	0	0	0	5	5	5	4	4	6	4	5	2	1	1	1	6	5	6	4	4	6	6	4	6	4	7	5	4	1
1142	EFA	m	58	0	0	0	0	0	1	0	0	0	0	0	0	0	0	0	0	0	0	0	0	4	6	3	3	1	4	1	3	1	5	1	6	7	6	7	6	4	6	6	7	5	4	1	1	4	3
1143	EFA	w	35	1	0	0	0	1	0	0	0	0	0	0	0	0	0	0	0	0	0	0	0	7	7	6	2	1	5	5	6	4	1	1	1	6	7	7	6	7	7	7	7	7	1	5	1	1	1
1144	CFA	m	40	0	0	0	0	0	0	0	0	0	0	0	0	0	0	0	0	1	0	0	0	6	5	5	6	5	5	3	5	5	5	2	3	6	6	6	5	6	4	3	5	5	6	4	5	4	5
1145	EFA	w	42	0	0	0	0	0	0	0	0	0	0	1	0	0	0	0	0	0	0	0	0	7	7	7	6	5	5	5	6	4	4	1	3	7	7	7	6	6	7	7	5	5	7	7	7	7	6
1146	CFA	w	28	0	0	0	0	0	0	0	0	0	0	0	0	1	0	0	0	0	0	0	0	7	7	5	5	5	4	7	4	3	1	1	4	7	7	7	7	7	7	7	7	7	7	7	4	7	1
1147	CFA	w	44	0	0	0	0	0	0	0	0	0	0	0	0	0	0	1	0	1	0	0	1	7	6	7	7	7	3	1	6	1	1	1	1	6	7	7	7	7	7	7	7	7	4	1	6	7	1
1148	EFA	m	66	0	0	0	0	0	0	0	0	0	0	0	0	0	1	0	0	0	0	0	0	5	5	4	4	5	5	4	4	1	1	1	1	6	5	5	6	3	5	5	5	6	1	1	1	5	5
1149	CFA	m	35	0	0	0	0	0	1	0	0	0	0	0	0	0	0	0	0	0	0	0	0	6	5	7	1	4	4	3	5	1	1	1	1	5	4	6	4	1	4	5	7	6	3	1	1	5	3
1150	EFA	w	46	0	1	0	0	1	0	0	0	0	0	0	0	0	0	0	0	0	0	0	0	7	7	4	1	1	2	6	5	1	1	1	1	7	7	7	7	7	7	7	7	7	6	4	1	5	7
1151	CFA	m	47	1	0	0	0	0	0	0	0	0	0	0	0	0	0	0	0	0	0	0	0	5	5	6	5	6	5	5	5	3	3	3	3	5	6	5	5	5	4	5	5	5	3	3	5	5	5
1152	EFA	m	49	0	0	0	0	0	0	0	0	0	0	1	0	0	0	0	0	0	0	0	0	5	5	5	6	5	5	5	5	2	2	1	1	5	5	6	5	6	3	6	5	5	5	2	2	5	6
1153	CFA	m	59	0	0	0	0	0	0	0	0	0	0	1	0	0	0	0	0	0	0	0	0	6	6	3	5	5	3	7	3	6	5	5	7	5	3	6	5	7	7	7	5	4	7	7	4	4	3
1154	EFA	m	33	0	0	0	0	0	0	1	0	0	0	0	0	0	0	0	0	0	0	0	0	7	7	7	7	4	7	5	5	3	1	1	1	7	4	7	7	7	2	3	7	7	5	7	7	3	5
1155	EFA	m	43	0	0	0	0	0	0	0	0	0	0	1	0	0	0	0	0	0	0	0	0	7	7	7	7	7	6	5	7	1	1	1	1	7	7	7	6	7	7	7	6	7	7	4	4	7	7
1156	EFA	m	37	0	0	0	0	0	0	0	0	0	0	0	0	0	0	0	0	0	0	0	1	7	7	6	6	5	5	4	5	1	2	1	3	6	7	7	6	6	4	4	7	7	5	6	5	6	2
1157	EFA	w	56	0	1	1	1	0	0	0	0	0	0	0	0	0	0	0	0	0	0	0	0	7	7	7	6	7	5	6	5	5	3	1	4	7	5	7	7	7	6	6	7	7	7	5	1	5	5
1158	CFA	m	21	0	0	0	0	0	0	0	0	0	0	1	0	0	0	0	0	0	0	0	0	7	6	7	5	6	5	5	6	1	1	1	3	7	7	5	5	4	5	6	5	7	7	7	5	6	5
1159	EFA	w	64	0	0	0	0	0	0	0	0	1	0	0	0	0	0	0	0	0	0	0	0	7	7	7	4	7	4	7	7	4	1	4	1	7	1	7	1	7	1	7	4	7	7	7	7	4	4
1160	CFA	w	55	0	0	0	0	1	0	0	0	0	0	1	0	1	0	0	0	0	0	0	0	7	7	6	7	7	7	6	7	1	1	1	1	7	7	7	7	6	7	7	7	7	2	1	2	5	4
1161	EFA	w	44	0	1	0	0	0	0	0	0	0	0	0	0	0	0	0	0	0	0	0	0	7	6	7	2	2	6	2	4	6	4	1	2	6	6	6	6	7	5	5	6	7	5	7	5	2	3
1162	EFA	m	37	0	0	1	0	0	0	0	0	0	0	0	0	1	0	0	0	0	0	0	0	6	7	7	4	3	4	1	6	1	1	1	1	7	6	6	6	3	3	2	7	7	1	1	2	3	1
1163	CFA	m	39	1	1	1	1	0	0	0	0	0	0	0	0	0	0	0	0	0	0	0	0	7	3	7	2	3	4	7	4	2	1	1	1	7	7	7	7	7	5	6	7	7	7	7	1	3	3
1164	CFA	w	58	0	1	0	1	0	0	0	0	0	0	0	0	0	0	0	0	0	0	0	0	7	7	7	2	1	3	1	4	2	1	1	1	6	3	7	3	6	1	3	6	7	2	5	3	1	1
1165	CFA	m	41	0	1	1	0	0	0	0	0	0	0	0	0	0	0	0	0	0	0	0	0	7	1	1	1	1	1	1	1	5	1	1	1	1	1	4	4	6	1	1	5	5	7	1	1	1	1
1166	EFA	m	69	0	0	0	0	0	0	0	0	1	0	0	0	0	0	0	0	0	0	0	0	7	7	7	6	4	5	7	6	1	1	1	1	5	5	7	7	7	6	5	5	5	6	5	5	6	5
1167	EFA	w	39	0	1	0	0	0	0	0	0	0	0	0	0	0	0	0	0	0	0	0	0	7	7	7	5	7	3	6	7	5	2	4	5	7	5	7	6	7	7	6	7	7	6	7	1	6	4
1168	CFA	w	35	0	1	0	0	0	0	0	0	0	0	0	0	0	0	0	0	0	0	0	0	7	7	7	2	1	4	2	5	5	1	1	2	7	7	7	6	7	4	5	7	7	7	7	1	2	1
1169	CFA	m	62	0	0	0	1	0	0	0	0	0	0	0	0	0	0	1	0	0	0	0	0	5	6	6	6	5	6	5	6	1	2	1	1	6	6	6	5	6	3	4	5	5	6	6	2	5	4
1170	CFA	w	50	0	0	1	0	0	0	0	0	0	0	0	0	0	0	0	0	0	0	0	0	7	7	7	7	4	5	6	4	2	1	1	1	6	6	7	5	7	7	7	5	5	7	7	5	7	7
1171	CFA	m	50	0	1	0	0	0	0	0	0	0	0	0	0	0	0	0	0	0	0	0	0	7	7	6	2	2	2	3	2	1	1	1	1	5	4	6	4	4	1	3	5	3	2	3	1	2	1
1172	CFA	m	67	0	0	0	0	0	0	0	0	0	0	0	0	0	0	0	0	0	0	0	1	2	3	2	4	2	1	7	2	5	2	2	6	4	4	2	2	2	2	2	2	2	7	7	6	2	1
1173	CFA	m	54	0	0	0	0	1	0	0	0	0	0	0	0	0	0	0	0	0	0	0	0	5	5	4	3	3	5	3	5	3	3	3	4	5	5	5	5	5	5	5	5	5	5	3	5	5	4
1174	CFA	w	44	0	1	0	0	0	0	0	0	0	0	0	0	0	0	0	0	0	0	0	0	7	7	7	7	7	7	7	1	1	1	1	1	7	7	7	7	7	7	7	7	7	7	7	7	7	7
1175	CFA	m	32	0	0	0	0	0	0	0	0	0	0	0	0	1	0	0	0	0	0	0	0	3	6	4	2	1	3	1	4	1	1	1	2	7	7	7	7	7	7	7	7	7	4	1	6	1	2
1176	EFA	m	33	1	0	0	0	0	0	0	0	0	0	0	0	0	0	0	0	0	0	0	0	7	7	7	7	7	7	7	7	5	5	1	1	7	4	7	2	7	7	7	2	4	7	7	2	7	7
1177	CFA	m	67	0	0	0	0	0	0	0	0	1	0	0	0	0	0	0	0	0	0	0	0	7	7	6	6	5	2	7	7	1	1	1	1	6	2	7	5	5	1	1	4	4	2	6	1	1	5
1178	EFA	m	36	0	0	0	0	0	0	0	0	0	0	0	0	0	0	1	0	1	0	0	0	7	7	5	6	6	6	7	5	1	1	1	4	6	5	6	5	5	2	4	5	6	5	3	1	5	5
1179	EFA	w	47	0	0	0	1	0	0	0	0	0	0	0	0	0	0	0	0	0	0	0	0	7	7	7	5	4	6	4	7	1	1	1	1	7	7	7	7	7	4	5	7	7	1	1	1	1	5
1180	CFA	w	23	0	0	0	0	0	0	0	0	0	0	0	0	0	0	0	0	0	0	0	1	4	6	5	3	4	4	5	4	3	1	1	5	6	6	7	6	6	7	7	5	4	5	6	4	3	2
1181	CFA	w	49	0	0	1	1	0	0	0	0	0	0	1	0	0	0	0	0	0	0	0	0	7	7	6	4	3	5	5	6	2	1	1	3	6	6	7	6	6	6	7	7	7	6	6	5	2	4
1182	CFA	w	33	1	1	0	1	1	0	0	0	0	0	0	0	0	0	0	0	0	0	0	0	6	7	6	4	3	6	6	3	5	2	2	3	7	5	7	4	6	6	7	6	7	7	7	7	2	2
1183	EFA	m	69	0	0	0	0	0	0	0	0	1	0	0	0	0	0	0	0	0	0	0	0	7	7	7	7	7	7	7	7	1	1	1	1	7	5	7	7	7	5	5	5	7	7	7	2	6	7
1184	CFA	m	53	0	1	0	0	0	0	0	0	0	0	0	0	0	0	0	0	0	0	0	0	6	6	6	2	1	2	6	2	1	1	6	1	2	6	6	5	2	6	6	5	6	1	1	2	2	2
1185	EFA	m	59	0	0	1	0	0	0	0	0	0	0	1	0	0	0	0	0	0	0	0	0	6	5	5	5	4	4	4	5	3	1	2	2	4	6	5	1	5	6	5	5	4	1	2	1	6	2
1186	EFA	w	44	0	0	1	1	0	0	0	0	0	0	0	0	0	0	0	0	0	0	0	0	4	6	7	2	6	4	2	6	1	1	1	3	6	5	6	6	4	7	1	7	7	7	6	2	2	1
1187	CFA	m	36	0	1	0	0	0	0	0	0	0	0	0	0	0	0	0	0	0	0	0	0	7	7	7	6	5	5	6	7	4	4	3	4	7	7	7	7	7	6	6	6	7	7	7	3	5	5
1188	CFA	m	52	0	0	0	0	1	1	0	1	1	0	0	0	1	0	0	1	0	0	0	0	6	6	6	6	6	6	6	6	3	6	3	6	7	6	7	5	6	6	6	7	6	6	4	5	3	3
1189	CFA	m	67	1	0	0	0	1	0	0	0	0	1	0	0	0	0	0	0	0	0	0	0	7	7	7	7	7	7	7	7	1	1	1	1	7	7	7	5	7	7	7	7	7	7	5	4	6	7
1190	EFA	m	30	0	1	1	1	0	0	0	0	0	0	0	0	0	0	0	0	0	0	0	0	7	7	6	2	5	2	4	4	5	3	1	1	7	7	5	6	7	3	6	6	6	5	4	1	6	1
1191	CFA	w	35	0	0	0	0	0	0	0	0	0	0	0	0	0	0	0	0	0	0	0	1	6	7	7	6	5	6	7	6	1	1	1	2	5	5	6	6	6	6	6	7	7	7	5	2	5	6
1192	CFA	m	36	0	0	0	0	0	0	0	0	1	0	0	0	0	0	0	0	0	0	0	0	7	7	7	7	7	7	7	6	2	1	1	1	6	4	6	5	6	4	3	7	6	7	7	4	2	1
1193	EFA	w	65	0	1	0	1	0	0	0	0	0	0	0	0	0	0	0	0	0	0	0	0	7	7	7	7	7	7	7	7	1	1	1	7	7	7	7	1	7	7	7	7	7	7	7	7	2	1
1194	CFA	w	55	0	0	0	0	0	0	0	0	0	0	0	0	0	1	0	0	0	0	0	0	4	4	4	1	3	4	4	4	1	1	1	1	5	5	6	4	3	1	1	4	4	1	1	1	3	3
1195	CFA	m	36	0	0	0	0	0	0	0	0	0	0	1	0	0	0	0	0	0	0	0	0	7	7	7	7	7	7	7	7	4	1	1	1	7	7	7	7	7	4	4	6	5	7	6	1	7	6
1196	EFA	w	51	0	0	0	0	0	1	0	0	0	0	0	0	0	0	0	0	0	0	0	0	7	6	6	3	3	4	4	4	3	1	1	5	4	6	6	5	7	5	5	7	6	3	4	7	4	3
1197	CFA	w	34	0	0	1	0	0	0	0	0	0	0	0	0	0	0	0	0	0	0	0	0	7	7	7	7	7	7	7	7	2	1	1	1	7	7	7	7	7	7	7	7	7	1	2	7	7	5
1198	CFA	m	53	0	0	1	1	0	0	0	0	0	0	0	0	0	0	0	0	0	0	0	0	6	6	6	6	6	5	6	6	2	2	2	2	6	6	6	6	6	6	6	6	6	6	3	3	6	6
1199	CFA	w	42	0	0	0	0	0	0	0	0	0	0	0	0	1	0	0	0	0	0	0	0	7	7	7	7	7	7	6	7	1	1	1	1	7	7	7	7	7	6	7	7	7	7	7	6	7	6
1200	CFA	w	30	1	0	0	0	0	0	0	0	0	0	0	0	0	0	0	0	0	0	0	0	7	7	7	5	4	7	3	7	1	1	1	1	5	6	7	7	6	4	5	7	7	7	7	4	5	6
1201	EFA	m	52	0	1	1	1	0	0	0	0	0	0	0	0	0	0	0	0	0	0	0	0	6	6	6	5	6	6	6	6	2	2	2	4	6	5	5	5	5	6	5	6	6	6	6	6	4	4
1202	EFA	w	57	0	0	1	0	0	0	0	0	0	0	0	0	0	0	0	0	0	0	0	0	7	7	7	1	1	5	3	5	1	1	1	1	6	6	7	3	5	1	4	5	7	1	1	1	4	4
1204	CFA	w	61	0	1	0	0	0	0	0	0	0	0	0	0	0	0	0	0	0	0	0	0	5	6	6	5	6	5	7	6	5	5	3	4	5	5	6	5	5	5	5	5	5	7	7	3	5	5
1205	EFA	w	45	0	1	1	0	0	0	0	0	0	0	0	0	0	0	0	0	0	0	0	0	7	7	7	6	4	5	6	5	4	4	2	5	6	7	7	6	5	7	7	6	6	7	5	4	5	4
1206	EFA	m	55	0	0	0	0	0	0	0	0	0	0	0	0	0	0	0	0	0	0	0	1	7	7	7	7	7	7	1	7	1	1	1	1	7	7	7	7	7	1	7	7	7	7	7	7	7	7
1207	CFA	m	62	0	0	0	1	0	0	0	0	0	0	0	0	0	0	0	0	0	0	0	0	5	7	4	1	5	1	1	1	1	1	1	2	6	5	6	2	1	6	6	5	6	1	1	1	1	1
1208	EFA	m	50	1	1	1	1	0	0	0	0	0	0	0	0	0	0	0	0	0	0	0	0	7	7	7	4	4	5	5	5	1	1	1	1	7	7	7	6	7	6	6	6	6	1	1	1	1	5
1209	EFA	w	25	0	0	0	0	0	0	1	0	0	0	0	0	0	0	0	0	0	0	0	0	7	7	6	5	7	5	1	6	6	1	1	1	6	5	7	6	1	1	2	7	5	7	7	1	3	1
1210	EFA	w	67	0	0	0	0	0	1	0	1	0	0	0	0	0	0	0	0	0	0	0	0	1	7	1	1	3	1	4	1	1	1	1	7	7	7	7	7	7	7	7	4	7	7	7	1	1	3
1212	CFA	m	31	0	1	0	0	0	0	0	0	0	0	0	0	0	0	0	0	0	0	0	0	7	7	7	5	5	6	5	6	5	1	1	1	7	7	7	7	5	6	6	6	6	6	5	1	6	4
1213	EFA	m	32	0	0	0	0	1	0	0	0	0	0	0	0	0	0	0	0	0	0	0	0	7	7	7	4	4	4	2	4	1	1	1	1	4	6	6	6	4	1	3	5	7	1	4	1	4	2
1214	EFA	m	46	0	0	0	0	1	0	0	0	0	0	0	0	0	0	0	0	0	0	0	0	5	6	5	1	6	2	2	5	1	1	1	2	2	5	7	5	5	2	5	2	2	5	2	2	2	2
1215	CFA	m	58	0	0	0	0	0	0	0	0	0	0	1	0	0	0	0	0	0	0	0	0	7	7	6	6	7	6	4	7	2	2	2	2	7	7	7	6	6	7	7	6	7	5	5	4	6	7
1216	EFA	w	62	0	0	0	0	0	0	1	0	0	0	0	0	0	0	0	0	0	0	1	0	7	7	7	7	7	7	7	7	5	7	4	7	7	7	7	5	7	7	7	7	7	7	7	7	7	7
1218	CFA	m	35	0	0	0	0	0	0	0	0	0	0	0	0	0	0	1	0	0	0	0	0	4	6	2	7	6	5	3	7	1	1	1	1	7	7	7	5	5	1	1	4	4	5	1	3	2	1
1219	EFA	w	51	0	0	0	0	0	0	0	0	0	0	0	0	0	0	0	1	0	0	0	0	7	7	7	2	2	1	1	5	2	1	1	5	7	7	7	7	2	7	7	7	7	7	7	7	7	7
1220	CFA	m	64	0	1	0	0	0	0	0	0	0	0	0	0	0	0	0	0	0	0	0	0	6	6	6	2	4	4	4	4	4	1	1	1	4	3	5	5	6	4	6	6	7	4	2	1	5	4
1221	CFA	w	58	0	0	0	0	0	1	0	0	0	0	0	0	0	0	0	0	0	0	0	0	7	7	7	2	6	6	3	4	1	1	1	2	7	7	7	7	6	7	7	7	7	6	5	6	4	1
1222	EFA	w	52	0	0	1	0	0	0	0	0	0	0	0	0	0	0	0	0	0	0	0	0	7	7	7	7	4	4	1	7	1	2	1	4	7	7	7	7	6	7	7	7	7	7	6	2	7	4
1223	CFA	m	62	0	0	0	0	0	0	0	0	0	0	0	0	0	0	0	0	0	0	0	1	7	7	7	7	7	7	7	7	1	1	1	1	1	7	7	7	1	1	1	7	1	7	7	1	7	7
1224	EFA	m	63	0	0	1	0	0	0	0	0	0	0	0	0	0	0	0	0	0	0	0	0	7	7	7	5	4	7	4	7	2	1	1	1	7	7	7	7	7	7	7	7	7	1	5	5	4	6
1225	CFA	m	57	0	0	0	1	0	0	1	0	0	0	0	0	0	0	0	0	0	0	0	0	5	6	6	4	7	1	5	6	5	2	1	3	5	4	6	3	4	3	2	7	7	7	7	6	1	1
1226	CFA	m	60	0	0	0	1	0	0	0	0	0	0	0	0	0	0	0	0	0	0	0	0	6	7	6	5	7	4	6	6	1	1	1	1	6	5	6	6	6	5	6	7	7	7	7	1	1	1
1227	EFA	w	66	0	0	0	0	0	0	0	0	0	0	0	0	0	0	1	0	0	0	0	0	6	6	4	6	4	2	6	6	4	4	1	4	7	7	7	5	6	5	5	6	4	6	2	1	4	6
1228	EFA	m	59	0	0	0	0	0	0	0	0	0	0	1	0	0	0	0	0	0	0	0	0	7	6	7	5	6	4	6	5	3	1	1	2	6	7	7	7	4	6	7	5	4	6	4	4	6	5
1229	CFA	m	38	0	0	0	0	0	0	0	0	0	0	1	0	0	0	0	0	0	0	0	0	7	6	1	7	6	6	1	6	1	1	1	1	4	5	7	5	6	1	1	5	4	1	4	1	7	7
1230	CFA	w	53	0	0	1	1	0	0	0	0	0	0	0	0	0	0	0	0	0	0	0	0	7	7	6	6	4	7	7	7	1	1	1	1	7	7	7	6	7	6	6	7	7	7	7	6	6	5
1231	EFA	m	35	0	0	0	0	0	0	0	0	0	0	1	0	1	0	0	0	0	0	0	0	7	7	6	6	6	6	7	6	1	1	1	1	6	6	7	6	6	5	5	6	7	6	6	6	7	7
1232	CFA	w	63	0	1	1	0	0	0	0	0	0	0	0	0	0	0	0	0	0	0	0	0	7	7	7	6	6	5	7	7	1	1	1	4	7	7	7	6	7	7	7	7	7	6	6	7	2	5
1233	CFA	m	64	0	0	0	0	0	0	0	0	1	0	0	0	0	0	0	0	0	0	0	0	7	7	7	5	4	6	5	5	1	1	1	2	4	5	7	5	6	6	5	5	6	6	7	5	5	5
1234	CFA	m	64	0	0	0	0	0	0	0	0	1	0	0	0	0	0	0	0	0	0	0	0	5	5	5	3	4	4	4	4	3	3	2	3	5	4	5	4	4	3	3	4	3	5	4	2	3	3
1235	EFA	m	53	0	0	0	0	0	0	0	0	0	0	1	0	0	0	0	0	0	0	0	0	7	7	7	6	7	6	7	5	2	1	1	1	7	6	7	4	7	7	7	7	6	7	6	5	7	5
1236	CFA	m	48	1	0	0	0	0	0	0	0	0	0	0	0	0	0	0	0	0	0	0	0	7	7	7	4	3	6	1	1	1	1	1	1	6	7	7	6	6	4	6	7	7	1	2	1	4	4
1237	EFA	m	27	0	0	0	0	1	0	0	0	0	0	0	0	0	0	0	0	0	0	0	0	3	3	5	3	5	2	1	4	6	1	1	1	5	4	7	4	5	1	1	3	2	6	3	3	1	1
1238	EFA	w	43	0	0	0	0	0	0	0	0	0	0	0	0	0	0	1	0	1	0	0	0	6	6	5	4	2	4	7	4	1	1	1	4	5	5	6	4	4	3	4	4	4	6	5	3	1	4
1239	EFA	w	36	1	0	0	0	0	0	0	0	0	0	0	0	0	0	0	0	0	0	0	0	5	5	6	4	4	4	1	4	1	1	2	3	5	5	6	5	5	5	6	6	5	3	2	2	3	1
1240	EFA	m	35	0	0	0	0	0	0	0	0	0	0	0	0	0	0	0	0	1	0	0	0	7	7	7	7	7	7	7	7	2	1	1	1	7	5	7	7	6	5	6	6	7	7	7	7	5	1
1241	CFA	m	51	0	0	0	0	0	0	0	0	0	0	1	0	0	0	0	0	0	0	0	0	7	7	7	7	7	7	7	7	1	1	1	1	7	7	7	7	7	7	7	7	7	7	7	7	7	7
1242	CFA	w	27	0	0	0	0	0	0	0	0	0	0	0	0	1	0	0	0	0	0	0	0	3	6	4	4	1	1	1	1	3	2	3	1	7	7	7	7	7	7	7	7	7	6	5	2	7	1
1243	EFA	m	34	0	0	0	0	0	0	0	0	0	0	0	0	1	0	0	0	0	0	0	0	3	4	4	3	4	4	4	4	3	3	3	3	5	5	6	5	5	6	5	5	5	4	4	3	5	5
1244	CFA	w	26	1	0	0	1	0	0	0	1	0	0	0	0	0	0	0	0	0	0	0	0	2	4	3	1	2	1	1	1	1	1	1	3	6	6	7	7	4	7	7	4	4	7	4	3	5	2
1245	CFA	w	32	0	1	1	0	0	0	0	0	0	0	0	0	0	0	0	0	0	0	0	0	7	7	7	6	6	6	7	7	1	1	1	1	7	7	7	7	7	7	7	7	7	7	7	5	6	1
1246	EFA	w	55	0	0	1	1	0	0	0	0	0	0	1	0	0	0	0	0	0	0	0	0	7	7	6	6	6	4	7	6	5	4	1	5	6	6	7	6	7	6	6	6	6	7	7	5	6	5
1247	CFA	m	62	0	0	0	0	0	0	0	0	0	0	0	0	0	0	1	0	1	0	0	0	7	6	5	7	6	6	1	5	1	1	1	1	6	7	7	7	7	5	5	4	4	1	1	1	7	7
1248	CFA	w	51	0	0	0	0	0	0	0	0	0	0	0	0	0	0	0	0	1	0	0	0	7	7	7	6	7	7	5	7	1	1	1	1	7	7	7	6	6	1	1	7	6	1	1	3	5	5
1249	CFA	m	64	0	0	0	0	0	0	0	0	1	0	0	0	0	0	0	0	0	0	0	0	7	7	7	7	7	7	7	7	1	1	1	1	7	4	7	7	7	7	7	4	5	7	7	5	1	1
1250	EFA	m	58	0	0	0	0	0	0	0	0	0	0	0	0	0	0	0	0	0	0	0	1	7	7	6	7	5	7	2	7	1	1	1	1	4	1	6	3	5	1	1	1	1	4	4	4	3	5
1251	EFA	w	52	0	0	0	0	0	0	0	0	0	0	0	0	0	0	0	0	1	0	0	0	7	7	7	7	7	7	7	7	1	1	1	1	7	7	7	7	7	7	7	7	7	7	6	5	7	7
1252	CFA	m	68	0	0	0	1	0	0	0	0	0	0	0	0	0	0	0	0	0	0	0	0	7	7	7	6	5	7	5	6	1	1	1	1	6	6	7	6	6	6	6	7	6	4	1	6	1	5
1253	EFA	w	60	0	0	1	0	0	0	0	0	0	0	0	0	0	0	0	0	0	0	0	0	7	7	6	5	7	6	7	2	2	2	1	6	7	7	7	7	6	7	7	6	6	7	6	7	7	7
1254	EFA	m	29	0	0	0	0	0	0	0	0	0	0	0	1	0	0	0	0	0	0	0	0	7	6	7	7	7	5	1	7	1	1	1	1	7	7	7	7	6	5	6	6	7	1	1	1	6	4
1255	EFA	w	45	0	0	0	0	0	0	0	0	0	0	1	0	0	0	0	0	0	0	0	0	6	6	6	6	6	5	5	6	5	2	2	2	6	6	6	5	5	2	2	5	4	5	4	3	5	5
1256	CFA	w	51	0	0	0	0	1	0	1	0	0	0	0	0	0	0	1	0	0	0	0	0	5	5	6	5	6	6	5	6	1	1	1	1	5	5	5	6	6	5	5	6	6	1	1	5	5	1
1257	CFA	m	40	0	0	0	0	0	0	0	0	0	0	0	0	0	0	0	0	0	0	0	1	7	7	6	6	7	5	7	6	1	1	2	2	7	6	6	6	7	4	5	6	4	6	6	6	5	4
1258	EFA	w	38	0	1	0	0	0	0	0	0	0	0	0	0	0	0	0	0	0	0	0	0	7	7	7	4	4	2	7	5	7	6	4	5	4	7	7	7	4	6	6	7	7	7	7	7	6	6
1259	EFA	w	29	0	0	0	0	0	0	0	0	0	0	0	0	0	0	0	0	0	0	0	1	5	5	5	3	3	5	2	3	1	1	1	1	5	2	6	3	5	1	1	3	4	1	1	1	2	4
1260	CFA	m	51	0	0	0	0	0	0	0	0	0	0	0	0	0	0	0	0	0	0	1	0	4	5	5	5	5	5	5	5	1	1	1	1	7	7	7	7	7	4	4	5	5	5	1	4	7	7
1261	EFA	m	29	1	0	0	0	1	0	0	0	0	0	1	0	0	0	0	0	0	0	0	0	7	7	7	7	7	7	7	6	1	1	1	1	7	7	7	7	6	1	1	4	7	4	6	1	7	6
1262	CFA	w	30	0	0	0	0	0	0	0	0	0	0	0	0	0	1	0	0	0	0	0	0	6	5	3	6	6	6	6	6	1	2	1	1	4	5	5	3	2	7	7	6	5	4	5	3	7	4
1263	CFA	w	44	0	0	0	0	0	0	0	0	0	0	0	0	0	0	0	0	0	0	0	1	7	7	7	4	5	7	5	5	1	1	1	1	5	5	7	5	6	1	4	5	7	6	4	4	6	5
1264	EFA	w	36	0	1	0	0	0	0	0	0	0	0	0	0	0	0	0	0	0	0	0	0	5	5	5	5	4	5	5	4	1	1	1	1	5	5	5	5	4	5	5	4	5	5	1	6	5	1
1265	CFA	m	50	0	0	0	1	0	0	0	0	0	0	0	0	0	0	0	0	0	0	0	0	5	6	6	6	6	3	5	5	2	1	1	2	5	7	7	4	6	4	5	5	5	7	6	6	4	1
1266	EFA	m	68	0	0	0	0	0	0	0	0	0	0	0	0	0	0	1	0	0	0	0	0	7	7	7	7	7	7	7	7	1	1	1	1	7	7	7	7	7	7	7	7	7	7	4	4	7	7
1267	EFA	w	43	0	1	1	0	0	0	0	0	0	0	0	0	0	0	0	0	0	0	0	0	6	7	5	1	3	3	5	3	7	6	2	6	7	7	7	7	7	7	6	6	7	6	6	7	7	3
1268	EFA	w	30	0	1	0	0	0	0	0	0	0	0	0	0	0	0	0	0	0	0	0	0	5	6	5	1	5	1	4	1	6	7	6	7	7	5	7	5	6	7	5	1	3	7	7	7	5	2
1269	CFA	w	55	0	1	0	0	0	0	0	0	0	0	0	0	0	0	0	0	0	0	0	0	7	7	7	7	1	1	7	7	1	1	1	1	7	7	7	7	7	7	7	7	7	7	7	1	1	1
1270	CFA	m	60	0	0	0	0	1	0	0	0	0	0	0	0	0	0	0	0	0	0	0	0	6	7	5	5	5	6	2	5	3	1	1	1	5	5	6	5	6	2	4	7	5	3	4	5	4	5
1271	CFA	m	36	0	0	0	0	0	0	1	0	0	0	0	0	0	0	0	0	0	0	0	0	5	6	5	6	5	5	6	5	6	5	1	3	6	6	6	5	6	5	5	6	6	6	6	3	5	5
1272	CFA	w	45	0	0	0	0	0	0	0	0	0	0	0	0	1	1	0	0	0	0	0	0	7	7	7	7	7	7	7	7	3	1	1	1	7	7	7	7	7	7	7	7	7	5	5	7	7	1
1273	CFA	m	48	0	1	0	0	0	0	0	0	0	0	0	0	0	0	0	0	0	0	0	0	7	7	6	4	5	4	5	3	5	5	1	2	6	5	7	6	6	7	7	6	6	6	5	2	5	3
1274	EFA	w	62	0	0	0	0	0	1	0	0	0	0	0	0	0	0	0	0	0	0	0	0	7	7	7	7	6	7	7	6	2	1	1	1	7	6	7	6	6	5	6	6	6	7	5	7	6	6
1275	EFA	m	33	1	0	0	0	0	0	0	0	0	0	0	0	0	0	0	0	0	0	0	0	6	6	6	1	1	1	1	3	1	1	1	1	1	6	7	5	7	7	7	6	5	1	1	1	1	1
1276	CFA	m	32	0	1	0	0	0	0	0	0	0	0	0	0	0	0	0	0	0	0	0	0	7	7	7	1	1	1	1	1	7	1	1	1	1	1	7	1	7	1	7	1	1	7	7	1	7	1
1277	CFA	w	54	0	0	0	0	0	0	0	0	0	0	0	0	0	0	0	0	1	0	0	0	4	5	5	4	3	4	5	4	2	2	2	2	5	4	5	4	5	3	3	4	4	2	2	1	2	3
1278	CFA	m	52	0	0	0	0	0	0	0	1	0	0	0	0	0	0	0	0	0	0	0	0	4	4	1	1	1	1	2	1	1	1	1	7	6	7	7	7	1	7	7	2	5	5	4	2	6	1
1279	CFA	w	65	1	1	1	1	0	0	0	0	1	0	0	0	0	0	0	0	0	0	0	0	6	7	7	6	6	6	6	5	3	2	2	2	6	6	6	6	4	7	6	7	7	4	3	4	3	2
1280	EFA	m	69	0	0	0	0	0	0	0	0	0	0	1	0	0	0	0	0	0	0	0	0	6	6	6	6	6	5	4	6	1	2	1	2	5	6	6	5	4	4	5	6	6	3	4	4	4	5
1281	CFA	w	63	0	1	1	0	0	0	0	0	0	0	0	0	0	0	0	0	0	0	0	0	7	7	7	5	4	7	7	6	2	1	1	2	7	5	7	4	4	4	4	7	7	4	3	4	4	4
1282	EFA	m	29	0	0	0	0	0	0	0	0	0	0	1	0	0	0	0	0	0	0	0	0	6	6	5	6	6	5	7	5	3	1	1	2	4	3	6	5	5	5	5	5	5	6	4	1	4	5
1283	EFA	m	43	0	1	0	0	0	0	0	0	0	0	0	0	0	0	0	0	0	0	0	0	7	7	7	2	4	4	1	4	4	1	1	1	6	7	7	7	7	6	7	6	7	3	1	1	3	2
1284	EFA	m	37	0	0	0	0	0	0	0	0	0	0	0	0	0	0	0	0	1	0	0	0	7	7	6	1	2	2	1	7	6	4	1	1	7	7	7	6	4	4	6	7	7	7	7	7	6	1
1285	CFA	m	34	0	0	0	0	1	0	0	0	0	0	0	0	0	0	0	0	0	0	0	0	7	7	7	6	5	6	1	7	1	1	1	1	7	7	7	7	7	7	7	7	7	1	6	7	1	1
1286	CFA	w	51	0	0	0	1	0	0	0	0	0	0	0	0	0	0	0	0	0	0	0	0	7	7	7	1	1	7	1	4	1	1	1	1	5	7	7	7	7	4	6	7	7	1	1	1	1	1
1287	CFA	m	65	0	0	0	0	0	0	0	0	0	0	0	0	0	0	0	0	0	0	0	1	7	7	7	3	5	7	1	5	1	1	1	1	7	4	6	7	4	4	1	7	7	1	1	1	1	1
1288	CFA	m	24	0	0	0	0	1	0	0	0	0	0	0	0	0	0	0	0	0	0	0	0	1	1	1	1	7	1	1	7	7	1	1	7	7	1	7	7	7	7	7	7	7	7	7	1	1	1
1289	EFA	w	42	0	0	1	0	0	0	0	0	0	0	0	0	0	0	0	0	0	0	0	0	6	6	6	3	2	3	3	3	2	3	3	2	3	6	6	2	2	3	3	2	2	2	2	3	3	2
1290	CFA	w	46	0	0	0	0	0	0	0	0	0	0	1	0	0	0	0	0	0	0	0	0	7	7	7	6	6	6	6	6	1	2	1	1	7	7	7	6	6	6	6	6	7	6	6	6	5	5
1291	EFA	w	24	0	0	0	0	0	0	0	0	0	0	0	0	0	1	0	0	0	0	0	0	7	2	7	4	5	4	3	4	3	1	1	1	7	7	7	7	7	7	7	7	7	1	1	4	5	7
1292	CFA	w	40	0	0	1	1	0	0	0	0	0	0	0	0	0	0	0	0	0	0	0	0	7	7	7	1	4	7	2	5	1	1	1	1	5	5	7	6	7	3	4	7	7	1	1	5	4	1
1293	EFA	w	66	0	1	0	0	0	0	0	0	0	0	0	0	0	0	0	0	0	0	0	0	7	7	7	5	2	5	7	6	1	1	1	1	7	7	7	7	7	7	7	7	7	6	7	2	1	1
1294	EFA	m	30	0	0	1	0	0	0	0	0	0	0	0	0	0	0	0	0	0	0	0	0	7	7	7	7	6	7	7	7	1	1	1	1	6	7	7	1	7	4	6	7	7	7	3	1	4	1
1295	EFA	m	49	0	0	0	0	0	0	0	1	0	0	0	0	0	0	0	0	0	0	0	0	4	5	1	1	1	4	2	3	1	1	1	1	5	4	5	1	2	3	3	4	4	1	2	3	1	2
1296	EFA	m	37	0	0	0	0	0	0	0	0	0	0	1	0	0	0	0	0	0	0	0	0	4	4	5	3	3	3	4	5	2	2	2	3	5	5	5	5	4	5	4	5	5	4	3	3	4	4
1297	CFA	m	33	0	0	0	1	0	0	0	0	0	0	0	0	0	0	0	0	0	0	0	0	1	6	6	1	3	1	1	3	1	1	1	7	7	4	7	5	4	5	7	6	7	5	4	4	6	5
1298	CFA	w	64	1	0	0	0	0	0	0	0	0	0	0	0	0	0	0	0	0	0	0	0	7	7	7	4	3	4	3	4	1	1	1	1	7	7	7	4	7	7	4	7	7	1	1	1	1	1
1299	EFA	m	39	0	0	0	1	0	0	0	0	1	1	0	0	0	1	0	0	0	0	0	0	6	5	6	6	4	4	5	4	5	4	3	5	5	6	5	5	4	3	3	4	5	6	6	3	3	3
1300	CFA	m	49	0	0	0	0	0	0	0	0	0	0	1	0	0	0	0	0	0	0	0	0	7	7	7	5	6	6	6	4	3	2	2	3	6	6	6	3	6	6	6	5	6	6	5	5	6	6
1301	EFA	m	65	0	0	0	0	0	0	0	0	0	0	0	0	0	0	1	0	0	0	0	0	6	6	6	6	5	6	6	5	2	2	2	2	5	6	6	5	6	4	4	5	4	4	3	2	4	4
1302	EFA	w	51	0	0	1	1	0	0	0	0	0	0	0	0	0	0	0	0	0	0	0	0	7	7	7	3	3	7	4	7	1	1	1	1	7	7	7	7	7	6	6	7	7	1	1	1	1	7
1303	EFA	m	68	0	0	0	0	1	0	0	0	0	0	0	0	0	0	1	0	1	0	1	0	6	6	6	4	5	4	1	6	5	2	2	3	7	7	6	6	7	2	2	4	6	7	7	4	2	7
1304	EFA	w	30	0	0	0	0	0	0	0	0	0	0	0	0	1	0	0	0	0	0	0	0	4	6	7	5	1	1	1	6	1	1	1	1	7	7	7	7	7	7	7	7	7	1	2	1	1	1
1305	EFA	w	37	0	1	0	0	0	0	0	0	0	0	0	0	0	0	0	0	0	0	0	0	7	7	7	4	7	6	7	5	5	4	4	7	5	7	7	7	6	4	7	6	6	6	7	2	1	2
1306	CFA	w	39	0	1	0	0	0	0	0	0	0	0	0	0	0	0	0	0	0	0	0	0	6	6	5	5	5	4	5	4	2	1	1	2	7	6	6	5	7	3	6	5	6	4	5	4	3	1
1307	CFA	w	65	0	0	0	0	0	0	0	0	0	0	0	0	0	0	0	0	0	0	0	1	6	6	5	5	6	5	4	6	2	2	1	2	5	6	6	5	5	5	4	5	6	6	5	6	3	4
1308	CFA	w	53	0	1	1	0	0	0	0	0	0	0	0	0	0	0	0	0	0	0	0	0	7	7	7	3	4	3	2	4	2	2	1	1	7	7	7	7	7	7	7	7	7	3	2	3	7	7
1309	CFA	w	37	0	0	0	0	1	0	1	0	0	0	0	0	0	0	0	0	0	0	1	0	7	7	7	5	7	7	4	7	2	1	1	1	7	7	7	7	7	5	5	7	7	7	7	7	1	5
1311	CFA	m	38	0	0	0	0	0	0	0	0	0	0	0	0	1	0	0	0	0	0	0	0	1	4	3	3	1	1	3	2	5	3	1	5	7	6	7	5	2	7	6	6	6	5	3	4	5	2
1312	CFA	m	60	0	1	1	0	0	0	0	0	0	0	0	0	0	0	0	0	0	0	0	0	5	5	5	5	5	5	5	5	3	3	3	2	4	5	5	3	5	4	5	5	5	4	4	3	4	5
1313	EFA	w	61	0	1	0	0	0	0	0	0	0	0	0	0	0	0	0	0	0	0	0	0	7	7	6	2	1	2	4	3	7	7	6	7	3	3	7	5	6	5	4	6	6	6	6	7	3	5
1314	CFA	w	60	0	0	0	0	0	0	0	0	0	0	0	0	0	0	0	0	1	0	0	0	5	5	5	5	4	4	4	4	5	4	1	4	4	5	4	4	4	4	4	5	5	4	5	1	4	3
1315	CFA	w	61	0	0	0	0	0	0	0	0	0	0	0	0	1	1	1	1	1	0	1	0	6	6	6	5	6	6	3	6	4	3	2	4	6	6	6	6	6	6	6	6	6	5	4	4	6	5
1316	EFA	w	66	1	0	0	0	1	0	0	0	0	0	0	0	0	0	0	0	0	0	0	0	7	7	7	7	7	7	7	7	1	1	1	1	7	7	7	7	7	7	7	7	7	3	5	1	7	7
1317	CFA	w	36	0	1	0	0	0	0	0	0	0	0	0	0	0	0	0	0	0	0	0	0	7	7	7	6	6	6	6	7	6	5	1	5	7	7	7	7	7	7	7	7	7	7	6	7	5	5
1318	EFA	m	31	0	0	1	1	0	0	0	0	0	0	0	0	0	0	0	0	0	0	0	0	6	6	5	1	1	1	1	4	1	1	1	1	6	6	6	6	6	1	2	7	7	1	1	1	1	1
1319	EFA	w	54	1	0	0	0	1	0	0	0	0	0	0	0	0	0	0	0	0	0	0	0	7	7	7	7	7	7	7	7	2	2	1	3	7	7	7	7	7	7	7	7	7	7	6	7	5	7
1320	EFA	w	29	0	0	0	0	0	0	0	0	0	0	0	1	0	0	0	0	0	0	0	0	4	4	3	3	3	3	3	3	3	2	2	3	5	5	6	5	5	5	5	5	5	2	3	3	5	4
1321	CFA	w	45	0	0	0	0	0	0	0	0	0	0	0	0	0	0	0	0	1	0	0	0	5	5	6	7	5	6	1	5	2	1	1	1	6	6	7	3	4	1	4	4	4	2	2	2	4	5
1322	CFA	w	53	0	0	0	1	0	1	0	1	0	0	0	0	0	0	1	0	0	0	0	0	7	7	7	1	2	1	1	2	1	1	1	7	7	7	7	7	7	7	7	7	7	7	7	1	4	4
1323	CFA	m	30	0	1	0	0	0	0	0	0	0	0	0	0	0	0	0	0	0	0	0	0	7	7	6	5	3	6	6	7	4	1	1	1	6	6	6	5	6	6	6	7	6	1	5	1	2	5
1324	CFA	m	38	0	0	0	0	0	0	0	0	0	0	0	0	0	0	0	0	0	0	1	0	5	7	6	4	4	4	6	4	2	2	1	1	4	5	6	6	5	2	4	4	3	2	1	2	3	4
1325	EFA	w	27	1	1	1	1	0	0	0	0	0	0	0	0	0	0	0	0	0	0	0	0	7	6	6	5	4	5	6	5	4	1	2	1	6	6	6	5	4	6	6	6	6	6	6	6	4	1
1326	CFA	w	26	1	1	1	1	0	1	0	0	0	0	0	0	0	0	0	0	0	0	1	0	5	5	5	2	4	4	4	4	5	3	3	7	6	7	4	6	5	5	5	2	4	4	6	6	7	3
1327	EFA	m	52	0	0	0	0	0	0	0	0	0	0	0	0	0	0	0	0	1	0	0	0	7	7	7	5	3	6	5	7	1	1	1	1	7	7	7	7	7	7	7	7	6	1	1	1	7	6
1328	CFA	m	29	1	0	0	0	0	0	0	0	0	1	0	0	0	0	0	0	0	0	0	0	7	7	7	7	7	7	7	1	1	1	1	1	7	7	7	7	7	6	1	7	7	7	7	7	7	3
1329	EFA	w	48	1	0	0	1	0	0	1	0	0	0	0	0	0	0	0	0	0	0	0	0	6	7	7	1	4	1	4	7	1	1	1	7	7	7	7	7	4	7	7	7	7	4	4	7	1	1
1330	EFA	w	50	0	1	0	0	0	0	0	0	0	0	0	0	0	0	0	0	0	0	0	0	7	7	7	3	4	6	6	7	3	2	1	5	5	5	7	4	5	7	6	7	6	7	7	4	6	3
1331	CFA	w	50	0	0	0	0	0	0	0	0	0	0	0	0	0	1	0	0	0	0	0	0	7	7	5	7	4	4	6	6	1	1	1	1	7	4	6	6	5	1	1	4	4	6	4	3	6	6
1332	CFA	m	28	0	0	0	0	0	0	1	0	0	0	0	0	0	0	0	0	0	0	1	0	1	1	1	1	1	1	1	1	7	7	7	7	7	5	7	6	7	7	7	1	1	1	1	1	6	5
1333	EFA	m	27	0	0	0	0	0	0	0	0	0	0	0	0	0	0	0	0	1	0	0	0	7	7	7	7	6	7	6	7	1	1	1	1	7	7	6	2	7	1	1	1	2	1	1	1	7	7
1334	CFA	w	41	0	1	0	0	0	0	0	0	0	0	0	0	0	0	0	0	0	0	0	0	7	7	7	7	6	4	7	4	7	3	4	7	7	7	7	7	7	7	7	7	7	7	7	4	4	5
1335	CFA	w	65	1	0	1	1	0	0	0	0	0	0	0	0	0	0	0	0	0	0	0	0	7	7	7	5	7	7	5	6	1	1	1	1	7	7	7	7	6	4	4	7	7	1	1	2	4	5
1336	EFA	w	26	0	1	0	0	0	0	0	0	0	0	0	0	0	0	0	0	0	0	0	0	7	7	7	7	7	7	7	7	6	7	6	7	7	7	7	7	7	7	7	7	7	7	7	1	7	7
1337	EFA	m	41	1	1	1	0	0	0	0	0	0	0	0	0	0	0	0	0	0	0	0	0	7	7	7	7	7	4	7	7	1	1	1	1	7	7	7	7	5	7	7	7	7	1	4	7	1	5
1338	CFA	w	31	0	0	0	1	1	0	0	0	0	0	0	0	0	0	1	0	1	0	0	0	6	7	7	1	5	7	1	6	1	1	1	1	7	7	7	7	6	1	1	7	7	3	1	7	1	1
1339	CFA	m	36	0	0	0	0	0	0	0	0	0	0	0	0	0	0	0	0	0	0	0	1	7	3	7	3	7	3	7	7	3	7	1	6	7	7	7	7	7	7	7	7	6	1	3	3	7	7
1340	CFA	w	26	1	1	1	1	0	0	0	0	0	0	0	0	0	0	0	0	0	0	1	0	7	7	7	2	2	6	7	5	2	1	1	1	7	5	7	6	7	7	6	7	7	6	7	4	4	1
1341	CFA	m	57	0	0	0	0	0	0	0	0	0	0	0	0	0	0	0	0	0	0	1	1	7	7	6	7	7	7	7	7	5	6	3	6	7	7	7	6	7	7	5	7	7	7	7	7	4	4
1342	EFA	m	30	0	0	0	0	1	0	0	0	0	0	0	0	0	0	0	0	0	0	0	0	6	6	6	4	4	4	3	5	2	2	2	2	6	5	5	5	6	4	4	6	6	2	2	4	4	4
1343	CFA	m	38	0	0	0	0	1	0	0	0	0	0	0	0	0	0	0	0	0	0	0	0	7	7	7	5	5	6	4	4	1	1	1	1	7	7	6	6	6	5	6	7	7	4	4	4	4	1
1344	CFA	w	67	0	0	0	0	0	0	0	0	0	0	0	0	0	0	0	0	1	0	0	0	5	6	5	5	5	5	5	6	1	1	1	1	6	6	7	7	7	5	5	6	6	1	1	1	7	5
1345	CFA	m	56	0	0	0	0	1	0	0	0	0	0	0	0	0	0	0	0	1	0	1	0	7	7	7	7	7	7	7	7	1	1	1	1	7	7	7	7	7	1	4	7	7	4	5	7	7	7
1346	CFA	w	41	0	0	0	0	1	0	0	0	0	0	0	0	0	0	0	0	0	1	0	0	7	7	7	3	3	1	1	1	7	1	1	2	7	7	7	3	1	7	7	7	7	7	7	4	1	1
1347	CFA	m	67	0	0	0	0	0	0	0	1	0	0	0	0	0	0	0	0	0	0	0	0	7	7	6	6	5	6	7	6	1	1	1	1	7	7	7	7	6	2	5	7	7	7	7	3	3	7
1348	CFA	m	21	0	0	0	0	0	0	0	0	1	0	0	0	0	0	0	0	0	0	0	0	6	7	7	7	7	7	4	4	3	1	1	7	7	7	7	7	5	1	4	7	7	7	7	7	7	7
1349	CFA	w	37	0	1	0	0	0	0	0	0	0	0	0	0	0	0	0	0	0	0	0	0	7	7	7	1	4	2	3	4	4	4	4	5	7	2	7	5	6	7	7	6	5	7	7	4	5	1
1350	CFA	w	42	0	0	0	0	0	0	0	0	0	0	0	0	0	0	0	0	1	0	0	0	4	4	2	4	5	4	4	7	1	2	1	2	7	7	7	7	7	7	7	7	4	1	1	1	7	7
1351	CFA	m	53	0	0	0	0	0	0	0	0	0	0	0	0	0	0	1	1	0	1	1	0	6	7	7	7	6	6	7	5	6	7	3	6	6	6	6	6	7	5	5	7	7	7	7	7	6	5
1352	EFA	m	60	0	0	0	0	0	0	0	0	0	1	0	0	0	0	0	0	0	0	0	1	7	7	7	6	6	6	5	6	4	1	1	1	6	5	7	6	5	5	4	6	6	2	6	1	4	6
1353	CFA	w	60	0	0	0	0	0	0	0	0	0	0	1	0	0	0	0	0	0	0	0	0	7	7	7	4	3	4	7	7	3	1	1	4	4	5	7	4	7	2	2	4	3	5	2	1	2	3
1354	CFA	w	55	0	0	1	1	0	1	0	1	0	0	0	0	0	0	0	0	0	0	1	0	5	7	6	6	2	4	6	6	7	1	1	7	7	7	7	6	6	7	5	7	7	5	4	5	6	4
1355	EFA	w	52	0	0	0	0	0	0	0	0	0	0	0	0	0	0	1	0	1	0	0	0	7	6	7	5	6	6	5	3	1	1	1	1	7	6	7	6	7	2	1	5	5	1	4	1	6	6
1356	CFA	m	65	1	1	0	0	1	0	0	0	0	0	1	0	0	0	0	0	1	0	0	0	5	6	6	5	4	4	5	6	4	1	2	4	6	5	6	5	3	5	5	6	5	5	6	4	5	4
1357	EFA	w	25	0	1	0	0	0	0	0	0	0	0	0	0	0	0	0	0	0	0	0	0	7	7	7	5	7	4	7	7	1	1	1	7	7	7	7	7	7	1	7	7	7	7	7	1	7	5
1359	EFA	w	66	1	0	0	0	0	0	0	0	0	0	0	0	0	0	0	0	0	0	0	0	5	6	5	3	2	4	5	4	1	1	1	5	5	5	6	5	6	5	4	5	5	6	1	4	1	3
1360	CFA	w	40	0	1	0	0	0	0	0	0	0	0	0	0	0	0	0	0	0	0	0	0	7	7	7	3	6	4	7	7	3	3	3	4	7	7	7	5	7	7	7	7	7	7	7	4	5	4
1361	EFA	m	45	0	1	1	0	0	0	0	0	0	0	0	0	0	0	0	0	0	0	0	0	7	7	6	3	2	6	3	4	4	1	1	1	5	3	7	5	7	1	5	5	6	1	3	1	2	5
1362	CFA	m	39	1	0	0	0	0	0	0	0	0	1	0	0	0	0	0	0	0	0	0	0	6	6	6	5	5	6	4	5	3	6	2	3	5	6	4	4	6	3	4	5	4	6	4	5	5	5
1363	CFA	m	35	0	0	0	0	0	0	0	0	0	0	0	1	1	0	0	0	0	0	0	0	1	1	1	1	1	1	1	1	5	7	5	7	7	6	7	6	6	7	7	4	5	1	1	1	4	4
1364	EFA	w	56	0	0	0	1	0	1	0	0	0	0	0	0	0	0	0	0	0	0	0	0	7	7	4	1	7	6	7	1	6	6	1	4	7	6	7	7	7	7	6	7	7	7	7	7	5	7
1365	EFA	w	66	0	1	0	1	0	0	0	0	0	0	0	0	0	0	0	0	0	0	0	0	7	7	6	5	4	5	4	1	1	1	1	1	6	6	6	6	5	6	5	6	5	1	4	1	4	7
1366	EFA	w	41	0	0	0	0	0	0	0	0	0	0	1	0	0	0	0	0	0	0	0	0	5	6	5	4	3	3	6	5	2	1	1	4	7	7	7	5	6	6	7	5	6	7	1	7	6	3
1367	CFA	w	68	0	0	0	0	1	0	0	0	0	0	0	0	0	0	0	0	1	0	0	0	7	7	7	1	7	1	1	7	7	7	7	7	7	7	7	7	7	7	7	7	7	7	7	7	7	7
1368	CFA	m	34	0	0	0	0	0	0	0	0	0	0	1	0	0	0	0	0	0	0	0	0	7	7	7	7	7	7	7	7	1	1	1	2	5	6	7	6	7	7	7	7	6	7	7	6	7	7
1369	CFA	w	32	0	0	0	0	1	0	0	0	0	1	0	0	0	0	0	0	0	0	0	0	7	7	5	5	5	6	5	6	3	1	1	4	6	7	7	7	5	5	7	6	6	7	6	5	3	2
1370	CFA	m	57	0	0	0	0	0	0	0	0	1	0	0	0	0	0	0	0	0	0	0	0	7	7	7	7	6	2	7	7	1	1	1	1	6	7	7	3	6	5	6	5	7	7	7	2	5	6
1371	EFA	w	59	0	1	0	0	0	0	0	0	0	0	0	0	0	0	0	0	0	0	0	0	7	7	7	4	2	2	1	7	1	1	1	1	2	2	7	1	7	1	2	7	7	2	2	1	1	1
1372	CFA	w	59	0	0	1	1	1	0	0	0	0	0	1	0	0	0	0	0	0	0	0	0	7	7	7	7	7	7	6	7	1	1	1	1	7	7	7	7	7	7	7	7	7	6	1	6	7	1
1373	CFA	w	34	0	1	1	1	0	0	0	0	0	0	0	0	0	0	0	0	0	0	0	0	7	7	7	7	7	7	7	7	7	7	1	7	7	7	7	7	7	7	7	7	7	7	7	7	7	1
1374	CFA	w	23	0	0	0	0	0	0	0	0	0	0	1	0	0	0	0	0	0	0	0	0	5	5	5	5	5	5	5	5	3	3	3	3	6	5	6	5	5	5	5	5	5	5	5	5	5	3
1375	EFA	w	53	0	0	1	0	0	0	0	0	0	0	0	0	1	1	1	0	1	0	0	0	7	7	7	5	4	5	5	6	1	1	1	1	6	6	7	6	7	6	5	7	7	4	1	1	4	5
1376	EFA	m	50	0	1	0	0	0	0	0	0	0	0	0	0	0	0	0	0	1	0	0	0	7	7	6	6	4	6	1	1	2	1	1	1	1	6	6	2	7	1	1	2	6	3	1	1	3	7
1377	CFA	m	66	1	1	1	1	0	0	0	0	0	0	0	0	0	0	0	0	0	0	0	0	6	6	6	5	4	5	4	5	6	4	2	5	5	4	6	5	5	5	5	5	5	4	5	5	4	4
1378	CFA	m	34	0	0	0	0	0	0	0	0	0	0	0	0	0	0	0	0	0	0	0	1	7	7	7	7	7	7	1	7	1	1	1	1	1	1	7	7	7	1	1	7	7	7	7	7	1	1
1379	EFA	w	56	0	1	0	0	0	0	0	0	0	0	0	0	0	0	0	0	0	0	0	0	7	6	7	4	5	5	7	4	4	1	4	1	7	5	7	5	4	5	5	5	5	5	5	4	4	1
1380	EFA	m	29	0	0	0	0	0	0	0	0	0	0	1	0	0	0	0	0	0	0	0	1	7	7	7	7	4	7	7	7	1	1	1	1	7	7	7	6	5	7	7	7	7	4	1	6	7	7
1381	EFA	m	52	0	0	0	1	1	0	0	0	1	0	0	0	0	0	0	0	0	0	0	0	6	2	6	3	3	3	5	3	6	1	2	4	5	3	5	4	6	2	4	2	5	5	4	6	2	3
1382	CFA	m	53	0	0	0	0	0	0	0	0	0	0	0	0	0	0	0	0	1	0	0	0	2	4	2	2	2	2	2	6	2	1	1	2	5	7	6	6	6	2	2	3	5	1	2	2	5	5
1383	EFA	w	51	0	0	0	0	1	0	0	0	0	0	0	0	0	1	0	0	0	0	0	0	5	5	6	5	4	4	6	6	1	1	1	1	6	5	6	6	5	4	5	5	4	1	2	2	5	2
1384	EFA	w	40	0	0	0	0	0	0	0	0	0	0	1	0	0	0	0	0	0	0	0	0	6	7	7	7	7	7	7	7	1	1	1	1	7	7	7	7	7	7	7	7	7	5	7	2	7	1
1385	EFA	w	61	0	0	1	1	0	0	0	0	0	0	0	0	0	0	0	0	1	0	0	0	6	7	7	4	3	7	3	5	1	1	1	1	6	6	7	4	6	7	7	6	7	7	5	7	3	2
1386	EFA	w	67	0	0	0	1	1	0	0	0	0	0	0	0	0	0	0	0	0	0	1	0	7	7	7	4	6	5	7	7	1	1	1	1	7	7	7	7	6	7	7	7	7	5	2	7	7	6
1387	CFA	w	37	0	0	0	0	0	0	0	0	0	0	0	0	1	0	0	0	0	0	0	0	6	6	5	5	4	5	5	6	2	1	1	3	6	6	6	5	6	6	6	6	6	6	5	6	5	4
1388	CFA	w	51	0	0	0	0	0	0	0	0	0	0	0	1	0	0	0	0	0	0	0	0	5	6	5	6	7	6	5	5	1	1	1	1	4	4	4	4	5	2	4	5	6	1	1	1	2	3
1389	EFA	m	59	0	0	0	0	0	0	0	0	0	0	0	0	0	1	0	0	0	0	0	0	6	6	5	6	4	6	5	5	1	1	1	1	4	4	5	1	6	1	1	1	4	1	1	1	4	5
1390	CFA	m	63	0	0	0	0	0	0	0	0	0	0	0	0	0	0	0	0	0	0	0	1	4	4	1	6	4	3	3	3	1	7	1	1	7	7	7	7	7	2	2	3	4	3	1	1	7	7
1391	EFA	w	47	0	0	0	0	0	1	0	0	0	0	0	0	0	0	0	0	0	0	0	0	3	5	3	3	4	3	3	3	3	5	4	4	5	5	6	4	5	6	5	5	5	5	5	4	3	4
1392	CFA	w	30	0	0	0	0	0	0	0	0	0	0	0	0	1	0	0	0	0	0	0	0	6	6	6	6	6	1	2	1	1	1	1	2	6	5	6	6	6	6	6	5	6	6	6	7	6	1
1393	CFA	m	53	0	1	0	0	0	0	0	0	0	0	0	0	0	0	0	0	0	0	0	0	7	7	7	5	5	7	5	7	5	3	1	1	7	4	7	7	7	7	7	6	6	3	7	1	5	5
1394	EFA	m	68	0	0	0	0	0	0	0	0	0	0	0	0	0	0	0	0	0	0	0	1	5	4	4	5	4	5	5	4	4	1	3	3	4	5	5	5	4	5	5	5	4	4	4	4	4	4
1395	EFA	m	66	0	1	0	1	0	0	0	0	0	0	0	0	0	0	0	0	0	0	0	0	7	7	7	4	4	5	1	7	1	1	1	1	6	4	7	5	6	1	1	6	7	1	1	1	4	4
1396	EFA	w	35	0	0	0	0	0	1	0	0	0	0	0	0	0	0	0	0	0	0	0	0	6	5	6	5	1	5	2	6	2	1	1	1	5	6	6	5	4	6	5	6	6	5	2	5	4	1
1397	EFA	m	23	0	0	0	0	0	0	0	0	0	0	0	0	0	0	0	0	1	0	0	0	6	7	7	7	7	7	7	7	1	7	1	1	7	7	7	7	7	4	5	4	7	5	7	7	7	7
1398	EFA	m	47	0	1	0	0	0	0	0	0	0	0	0	0	0	0	0	0	0	0	0	0	7	7	7	7	7	7	7	7	1	1	1	1	7	7	7	7	7	4	7	7	7	7	7	7	1	7
1399	EFA	w	29	0	0	0	0	0	0	1	0	0	0	0	0	0	0	0	0	0	0	0	0	7	7	7	7	7	7	7	7	1	1	1	1	5	4	7	6	6	6	6	6	5	7	7	7	5	5
1400	CFA	w	51	0	0	1	0	0	0	0	0	0	0	0	0	0	0	0	0	0	0	0	0	7	7	7	4	2	3	7	3	1	1	1	1	6	5	7	6	7	7	7	7	7	4	7	3	1	1
1401	EFA	m	28	0	0	0	0	1	0	0	0	0	0	0	0	0	0	0	0	0	0	0	0	7	7	7	7	6	7	7	7	1	1	1	1	7	7	7	7	7	1	1	7	7	1	3	7	7	7
1402	CFA	w	30	0	1	0	0	0	0	0	0	0	0	0	0	0	0	0	0	0	0	0	0	7	7	7	2	2	7	2	7	5	1	1	1	7	7	7	7	7	2	3	7	7	7	6	1	7	7
1403	EFA	w	67	0	1	1	1	0	0	0	0	0	0	0	0	0	0	0	0	0	0	0	0	7	7	7	4	3	6	7	3	6	3	1	3	7	7	7	6	6	6	6	7	7	5	7	3	5	4
1404	CFA	w	65	0	1	1	1	0	0	0	0	0	0	0	0	0	0	0	0	0	0	0	0	7	7	7	5	7	7	7	7	5	1	1	5	7	7	7	7	7	7	7	7	7	7	7	3	7	3
1405	CFA	w	36	0	1	1	0	0	0	0	0	0	0	0	0	0	0	0	0	0	0	0	0	7	7	7	5	6	5	5	7	4	4	4	4	7	7	7	7	7	7	7	7	7	7	7	5	5	4
1406	CFA	w	53	0	0	0	0	0	0	0	0	0	0	0	0	0	0	0	0	0	0	0	1	7	7	7	7	6	7	4	7	1	1	1	1	4	6	7	7	4	5	1	6	5	1	2	1	5	1
1407	CFA	m	30	0	1	0	0	0	0	0	0	0	0	0	0	0	0	0	0	0	0	0	0	7	7	7	1	1	5	1	5	5	4	1	1	5	5	7	5	6	1	4	6	7	1	1	1	1	1
1408	EFA	w	52	0	0	0	0	0	0	0	0	0	0	1	0	0	0	0	0	0	0	0	0	7	7	7	6	5	6	7	7	1	1	1	1	7	6	7	2	4	3	6	5	5	3	2	1	1	5
1409	CFA	w	54	0	1	0	0	0	0	0	0	0	0	0	0	0	0	0	0	0	0	0	0	7	7	7	7	7	7	7	7	5	6	4	7	7	7	7	7	7	7	7	7	7	7	7	7	7	7
1410	CFA	m	51	0	0	0	0	0	1	0	0	0	0	0	0	0	0	0	0	0	0	0	0	7	7	7	1	2	5	1	2	1	1	1	2	6	5	7	4	7	4	6	6	5	5	4	7	1	1
1411	EFA	m	41	0	1	1	1	0	0	1	0	0	0	0	0	0	0	0	0	0	0	0	0	5	5	5	1	4	1	4	3	7	5	5	5	3	3	5	3	4	5	5	4	5	7	6	6	5	1
1412	EFA	m	66	0	0	0	0	0	0	0	0	0	0	0	0	0	0	0	1	0	0	0	0	5	7	6	6	4	2	4	6	1	1	2	1	6	7	6	6	5	7	7	6	7	1	5	4	3	5
1413	EFA	w	23	0	0	0	0	0	0	0	0	0	0	0	0	0	0	0	0	0	0	1	0	4	3	4	3	7	1	5	3	2	1	1	5	7	7	7	6	5	7	7	5	6	6	6	5	7	6
1414	CFA	w	30	0	1	0	0	0	0	0	0	0	0	0	0	0	0	0	0	0	0	0	0	6	6	6	1	1	6	6	2	5	1	2	5	5	1	6	1	1	6	7	1	1	1	1	1	1	1
1415	EFA	m	22	0	0	0	0	1	0	0	0	0	0	0	0	0	0	0	0	0	0	1	1	7	7	7	7	7	7	7	7	5	1	1	4	7	7	7	7	7	5	1	7	7	7	7	6	7	7
1416	EFA	w	61	0	1	0	0	0	0	0	0	0	0	0	0	0	0	0	0	0	0	0	0	7	7	6	4	4	6	5	7	1	1	1	1	5	5	6	5	4	4	5	7	5	1	4	1	4	4
1417	CFA	w	53	0	0	0	0	0	0	0	0	0	0	0	0	0	1	0	0	0	0	0	0	7	7	7	7	7	7	7	7	1	1	1	2	7	7	7	7	7	1	4	7	7	7	7	4	7	7
1418	EFA	m	38	0	0	0	0	0	0	0	0	0	0	1	0	0	0	0	0	0	0	0	0	7	7	7	7	7	7	7	7	3	1	1	1	7	7	7	7	7	1	1	7	7	7	6	7	7	7
1419	EFA	m	62	0	0	0	0	0	0	0	0	0	0	0	0	0	0	0	0	0	0	0	1	7	7	7	7	7	7	7	7	1	1	1	1	7	6	7	7	7	7	7	7	7	7	5	1	7	7
1420	CFA	w	26	0	0	1	0	0	0	0	0	0	0	0	0	0	0	0	0	0	0	0	0	7	7	7	1	1	5	6	7	1	1	1	1	1	7	7	1	6	6	6	6	7	7	7	5	1	1
1421	CFA	w	51	1	1	1	1	0	0	0	0	0	0	0	0	0	0	0	0	0	0	0	0	7	7	7	7	4	4	7	1	4	4	1	4	7	7	7	7	5	7	7	7	7	7	7	7	7	7
1422	CFA	w	61	0	0	0	0	0	0	0	1	0	0	0	0	0	0	0	0	0	0	0	0	5	7	5	3	4	1	4	4	1	1	1	4	5	6	7	6	4	7	7	7	7	7	7	5	4	6
1423	EFA	m	62	0	0	0	0	0	0	0	0	0	0	0	0	0	0	0	0	0	0	0	1	6	6	6	5	5	4	7	5	3	2	1	5	6	4	6	6	5	3	3	5	5	6	6	1	2	2
1424	CFA	m	55	0	0	0	0	0	0	0	0	0	0	1	0	0	0	0	0	0	0	0	0	5	5	6	5	4	4	6	5	3	1	1	1	6	6	6	5	5	5	5	6	5	7	5	4	4	4
1425	EFA	w	54	0	1	0	0	0	0	0	0	0	0	0	0	0	0	0	0	0	0	0	0	7	7	6	2	4	4	6	4	5	1	1	3	6	7	7	4	6	5	5	6	6	2	6	1	1	4
1426	CFA	w	53	0	0	0	0	1	0	1	0	0	0	0	0	0	0	0	0	0	0	0	0	7	7	7	7	7	5	5	7	4	1	1	1	7	7	7	7	7	7	7	7	7	7	7	4	4	7
1427	EFA	w	46	0	0	0	0	0	0	0	0	0	1	0	0	0	0	0	0	0	0	0	0	7	7	6	6	7	5	6	7	5	1	1	1	7	5	7	6	5	6	6	6	6	7	6	5	5	3
1428	CFA	m	55	0	0	0	1	1	0	0	0	0	0	0	0	0	0	0	0	0	0	1	0	7	7	7	7	5	1	4	4	1	1	1	5	7	7	7	5	7	7	7	7	7	6	6	7	1	4
1429	EFA	m	42	1	0	0	0	0	0	0	0	0	0	0	0	0	0	0	0	0	0	0	0	7	4	1	4	4	4	1	4	1	1	1	1	7	7	7	7	7	7	7	7	7	1	1	1	1	1
1430	CFA	w	26	0	0	0	0	1	0	0	0	0	0	0	0	0	0	0	0	0	0	0	0	7	7	7	4	7	5	7	6	3	1	1	1	5	4	6	5	4	5	5	7	6	6	5	4	2	1
1431	CFA	w	58	1	1	1	1	0	0	0	0	0	0	0	0	0	0	0	0	0	0	0	0	7	7	5	1	4	2	1	4	3	1	1	2	5	5	7	5	3	6	7	6	6	3	6	3	3	2
1432	CFA	m	49	0	0	1	0	0	0	0	0	0	0	0	0	0	0	0	0	0	0	0	0	5	6	5	5	5	5	5	5	2	1	1	2	6	7	7	4	5	6	7	5	6	5	5	4	4	4
1433	EFA	m	58	0	0	0	0	1	0	0	0	0	0	1	0	0	0	0	0	0	0	0	0	7	7	7	7	7	7	7	7	1	1	1	2	6	7	7	6	6	7	6	7	7	7	5	7	7	7
1434	EFA	m	61	0	0	0	0	0	0	0	0	0	0	0	0	0	0	1	0	0	0	0	0	6	4	6	6	4	3	1	6	1	1	1	1	2	6	7	6	4	1	1	4	5	1	1	1	1	2
1435	CFA	m	33	0	0	1	1	0	0	0	0	0	0	0	0	0	0	0	0	0	0	0	0	7	7	7	7	5	7	7	7	1	1	1	1	7	7	7	7	7	4	7	7	7	1	1	1	7	4
1436	CFA	w	51	0	1	0	0	0	0	0	0	0	0	0	0	0	0	0	0	0	0	0	0	7	7	7	5	7	7	7	7	7	7	7	7	7	7	7	7	7	7	7	7	7	7	7	4	4	7
1437	EFA	m	29	0	0	0	0	0	0	0	0	0	0	0	0	0	0	0	0	1	0	0	0	6	4	5	6	2	4	1	7	1	1	1	1	3	4	7	6	6	1	1	6	6	1	1	6	5	1
1438	EFA	m	50	0	0	0	0	1	0	0	0	0	0	0	0	0	0	0	0	0	0	0	0	5	6	2	4	6	5	2	5	2	2	1	2	6	2	7	6	6	7	7	6	2	6	6	2	2	7
1439	CFA	m	60	0	0	0	1	0	0	0	0	0	0	0	0	0	0	0	0	0	0	0	0	7	7	7	7	7	7	7	7	1	1	1	1	7	7	7	1	4	7	7	7	7	1	7	7	1	1
1440	CFA	w	23	0	0	0	0	0	0	0	0	0	0	0	0	0	1	0	0	0	0	0	0	7	7	7	7	6	7	3	7	1	1	1	1	7	6	7	7	6	7	7	7	6	7	3	7	7	6
1441	EFA	m	57	0	1	0	0	0	0	0	0	0	0	0	0	0	0	0	0	0	0	0	0	7	7	7	6	5	7	3	5	1	1	1	1	7	7	7	6	6	5	6	7	6	2	6	1	5	5
1442	CFA	w	33	0	0	0	0	1	0	0	0	1	0	0	0	0	0	0	0	0	0	0	0	5	5	5	6	4	4	6	7	1	1	4	6	7	4	5	5	7	7	7	7	7	7	4	6	1	1
1443	CFA	w	68	0	1	0	1	0	0	0	0	0	0	0	0	0	0	0	0	0	0	0	0	7	7	7	4	1	2	1	7	1	1	1	1	7	7	7	7	7	7	7	6	6	2	1	1	1	4
1444	CFA	m	50	0	0	0	0	0	1	0	0	0	0	0	1	0	1	1	0	1	0	0	0	7	6	6	6	6	6	6	7	1	1	1	1	7	7	7	6	6	7	7	7	7	5	6	2	2	6
1445	CFA	w	30	0	0	0	0	1	0	0	0	0	0	0	0	0	0	0	0	0	0	0	0	6	7	6	1	1	1	1	5	1	1	1	1	7	5	7	7	6	3	1	7	7	6	7	6	3	1
1446	CFA	w	56	0	0	0	0	0	0	1	0	0	0	0	0	0	0	0	0	0	0	0	0	3	3	3	3	3	3	3	3	3	6	3	3	3	3	3	3	3	3	3	3	5	3	3	3	3	3
1447	CFA	w	42	0	0	1	0	0	0	0	0	0	0	0	0	0	0	0	0	0	0	0	0	7	6	6	3	6	4	6	5	3	2	2	3	6	7	7	3	6	7	7	6	7	7	7	4	5	3
1448	CFA	w	54	0	0	0	1	0	0	0	1	0	0	0	0	0	0	0	0	0	0	0	0	3	5	4	2	3	1	2	1	3	1	2	6	6	7	6	5	2	4	6	7	6	4	4	4	3	2
1449	CFA	w	53	0	1	0	0	0	0	0	0	0	0	0	0	0	0	0	0	0	0	0	0	7	7	7	1	6	2	6	2	6	1	4	7	7	7	7	7	6	6	7	6	7	7	7	4	2	2
1450	CFA	w	61	0	0	0	0	0	0	0	0	0	0	0	0	1	0	0	0	0	0	0	0	6	6	7	5	6	1	4	6	1	1	1	1	7	7	7	7	6	7	7	7	7	1	1	6	5	1
1451	EFA	m	60	1	0	1	1	0	0	0	0	0	0	0	0	0	0	0	0	0	0	0	0	6	7	6	5	6	3	6	6	2	1	1	2	6	6	6	5	6	6	6	6	6	2	4	6	6	5
1452	CFA	m	38	0	0	0	0	0	0	0	0	0	1	0	0	0	1	0	0	0	0	0	0	7	7	7	7	7	7	6	7	1	1	1	1	7	7	7	7	7	7	7	7	7	7	7	2	6	7
1453	CFA	w	47	0	0	0	0	0	0	0	0	0	0	1	0	0	0	0	0	0	0	0	0	7	7	7	7	7	7	7	6	2	2	1	1	7	6	7	5	7	7	7	7	7	6	1	7	7	7
1454	EFA	m	45	0	0	0	0	0	0	0	0	0	0	0	0	1	1	0	0	0	0	0	0	6	6	7	3	3	3	1	6	3	1	1	1	7	6	6	5	1	1	6	6	3	3	1	1	5	1
1455	CFA	w	27	0	0	0	0	0	0	0	0	0	0	0	0	1	0	0	0	0	0	0	0	7	7	7	4	7	7	4	7	1	1	1	1	7	7	7	7	7	7	7	7	7	4	1	7	7	1
1456	CFA	m	54	1	0	0	1	1	0	0	1	0	0	0	0	1	1	0	0	0	0	0	0	7	6	4	4	5	3	2	4	1	1	1	4	6	7	7	5	6	7	7	7	7	6	3	2	5	3
1457	CFA	w	33	0	0	0	0	0	0	0	0	0	0	0	0	0	0	0	0	0	0	0	1	7	7	7	6	6	6	7	6	1	1	1	4	7	7	7	7	7	7	7	6	7	7	7	5	7	7
1458	EFA	w	61	0	0	0	0	0	0	0	0	1	0	0	0	0	0	0	0	0	0	0	0	7	7	7	7	7	7	7	7	1	1	1	1	7	7	7	7	7	4	4	7	7	7	7	5	7	7
1459	CFA	w	66	0	0	0	1	0	0	0	0	0	0	0	1	0	0	0	0	1	0	0	0	7	7	6	6	6	7	7	7	4	1	5	5	7	7	7	7	7	5	5	6	5	7	5	4	7	7
1460	EFA	w	54	1	0	0	0	0	0	0	0	0	0	0	0	0	0	0	0	1	0	1	0	7	7	7	6	5	6	7	6	1	1	1	1	7	7	7	6	7	6	7	7	7	1	5	1	6	7
1461	CFA	m	68	1	0	0	1	1	0	0	0	0	0	0	0	0	0	0	0	0	0	0	0	6	7	7	7	3	4	7	7	1	1	1	1	7	7	7	7	7	2	3	7	7	7	1	1	6	3
1462	EFA	m	24	0	0	0	0	0	0	0	0	0	0	0	1	1	1	0	0	0	0	0	0	7	7	7	7	7	5	7	7	1	1	1	2	7	6	7	6	6	1	1	5	3	7	6	1	1	6
1463	CFA	w	57	0	0	0	0	0	0	0	0	0	0	0	0	0	1	0	0	0	0	0	0	6	6	5	4	5	4	3	4	1	1	1	1	5	5	6	5	6	2	4	4	5	3	1	4	3	4
1464	CFA	m	69	1	0	0	0	0	0	0	0	0	0	0	0	0	0	0	0	0	0	0	0	6	7	6	5	5	5	6	5	1	1	1	1	6	5	6	7	6	6	6	6	6	6	2	1	5	5
1465	EFA	w	50	0	0	0	0	1	0	0	0	0	0	0	0	0	0	0	0	0	0	0	0	4	4	4	3	3	3	3	3	3	1	1	1	3	3	4	3	3	3	3	4	3	3	3	3	3	3
1466	EFA	w	26	0	0	0	0	0	0	0	0	0	0	0	0	0	0	0	0	0	0	0	1	7	7	7	7	7	7	4	7	1	1	1	2	7	7	7	7	4	7	7	7	7	7	5	1	7	7
1467	EFA	w	26	1	1	1	1	0	0	0	0	0	0	0	0	0	0	0	0	0	0	0	0	7	7	7	2	7	7	7	7	7	1	1	7	7	7	7	7	7	7	7	7	7	7	7	4	7	3
1468	EFA	m	48	0	0	0	0	0	0	0	0	0	0	1	0	0	0	0	0	0	0	0	0	7	7	7	7	7	7	1	7	1	1	7	1	7	7	7	7	7	1	1	7	1	7	1	4	7	1
1469	EFA	m	28	1	1	1	1	0	0	0	0	0	0	0	0	0	0	1	0	0	0	1	0	7	7	7	4	5	5	4	6	5	1	1	1	5	7	7	5	6	4	4	7	7	1	5	4	1	2
1470	CFA	w	59	0	0	0	0	0	0	0	0	0	0	0	0	0	0	0	0	0	0	0	1	7	6	6	6	5	7	6	7	2	3	2	2	6	6	7	5	6	4	6	6	6	5	5	5	5	7
1471	CFA	w	38	0	0	1	0	0	0	0	0	0	0	0	0	0	0	0	0	0	0	0	0	7	7	7	2	1	6	7	5	1	1	1	7	3	1	7	5	5	2	2	6	7	7	7	7	1	1
1472	EFA	m	54	0	1	0	0	0	0	0	0	0	0	0	0	0	0	0	0	0	0	0	0	7	7	7	5	4	4	6	4	1	1	2	1	6	5	7	5	6	7	7	6	6	1	6	2	6	1
1473	CFA	w	66	0	1	0	0	0	0	0	0	0	0	0	0	0	0	0	0	0	0	0	0	7	7	7	7	7	5	7	7	1	1	1	1	7	6	7	7	7	1	7	7	5	2	3	4	3	6
1474	EFA	w	66	1	0	0	0	0	0	0	0	0	0	0	0	0	0	0	0	0	0	0	0	7	7	7	6	4	6	7	6	3	1	1	1	7	7	7	6	7	7	7	7	7	3	2	3	3	5
1475	EFA	w	30	0	1	0	0	0	0	0	0	0	0	0	0	0	0	0	0	0	0	0	0	7	7	7	6	5	7	7	7	6	1	1	6	7	5	7	6	7	5	5	7	7	7	7	5	1	4
1476	CFA	w	54	0	0	0	0	0	0	0	0	0	0	0	0	0	0	0	0	1	0	0	0	5	6	6	4	4	4	5	6	1	3	1	3	5	7	6	5	4	7	6	6	5	4	3	4	5	3
1477	EFA	w	28	0	0	0	0	0	0	0	0	0	0	1	0	0	0	0	0	0	0	0	0	7	7	7	7	7	7	7	7	1	1	2	1	7	7	7	7	7	7	7	7	7	7	7	7	7	6
1478	EFA	w	66	0	1	0	0	0	0	0	0	0	0	0	0	0	0	0	0	0	0	0	0	7	7	7	1	6	6	7	4	1	1	1	6	6	7	7	7	5	6	6	6	7	7	7	1	6	1
1479	EFA	w	57	0	1	0	0	0	0	0	0	0	0	0	0	0	0	0	0	0	0	0	0	7	7	7	5	5	7	7	7	1	1	1	1	7	7	7	7	7	7	7	7	7	6	6	1	4	4
1480	CFA	m	67	1	1	1	1	0	1	0	1	0	0	0	0	0	0	0	0	0	0	0	0	6	7	6	3	2	3	3	3	1	1	1	1	5	6	6	3	5	5	5	6	7	7	2	4	4	2
1481	EFA	w	30	1	1	1	1	0	0	0	0	0	0	0	0	0	0	0	0	0	0	0	0	7	7	7	5	7	7	7	1	7	1	1	1	7	7	7	7	7	7	7	7	7	7	7	1	1	1
1482	EFA	w	57	0	0	0	0	0	0	0	0	0	0	0	0	0	0	0	0	0	0	0	1	6	5	6	5	2	5	1	6	1	1	1	1	6	7	7	5	5	1	1	7	7	1	1	6	1	1
1483	CFA	w	32	1	0	0	0	0	0	0	0	0	0	0	0	0	0	0	0	0	0	0	0	4	5	5	2	4	2	5	5	1	1	1	1	7	5	7	6	6	7	7	7	6	2	6	1	5	1
1484	EFA	w	53	0	0	0	0	0	0	0	0	0	0	0	0	0	0	1	0	1	0	0	0	6	7	6	6	4	6	4	7	1	1	1	1	6	6	7	6	7	4	5	6	6	1	1	4	5	5
1485	EFA	m	53	0	0	0	0	0	0	0	0	0	0	1	0	0	0	0	0	0	0	0	0	7	7	6	7	5	6	4	6	2	1	1	1	6	7	7	6	6	4	4	4	4	4	6	4	6	7
1486	EFA	w	63	0	1	1	1	0	0	0	0	0	0	0	0	0	0	0	0	0	0	0	0	7	7	7	4	4	6	6	6	1	1	1	1	7	7	7	6	6	6	6	6	7	5	4	1	6	6
1487	CFA	m	45	0	0	0	0	1	0	0	0	0	0	0	0	0	0	0	0	0	0	0	0	7	7	7	7	7	7	7	7	1	1	1	1	7	7	7	7	7	7	7	7	7	7	7	7	7	7
1488	CFA	w	55	0	0	0	0	0	1	0	0	0	0	0	0	0	0	0	0	0	0	0	0	6	5	7	3	4	4	4	2	6	4	4	6	5	7	6	6	4	7	7	5	6	6	6	7	5	4
1489	EFA	w	36	0	0	1	0	0	0	0	0	0	0	0	0	0	0	0	0	0	0	0	0	4	6	5	2	1	1	1	1	1	1	1	1	5	5	5	4	5	5	5	5	5	1	1	1	3	1
1490	EFA	m	43	0	0	0	0	0	0	0	0	0	0	0	1	0	1	0	0	0	0	0	0	7	5	6	4	4	6	6	6	1	1	1	2	5	6	4	6	6	1	3	6	4	3	6	4	6	5
1491	EFA	m	25	0	0	0	0	0	0	0	0	0	0	1	0	0	0	0	0	0	0	0	0	7	7	6	7	7	3	7	7	1	1	1	1	7	6	7	5	7	5	6	1	1	6	5	1	6	1
1492	CFA	m	69	0	0	0	0	1	0	0	1	0	0	0	0	0	0	0	0	0	0	0	0	5	6	6	2	4	3	6	4	2	3	1	4	6	5	6	6	3	5	6	5	6	3	5	3	4	2
1493	EFA	m	37	0	0	0	0	1	0	0	0	0	0	0	0	0	0	0	0	0	0	0	0	5	6	5	3	5	4	7	5	3	1	4	6	7	7	6	6	7	7	6	7	7	7	7	7	7	7
1494	CFA	m	55	0	0	0	0	0	0	0	0	0	0	0	0	0	0	0	0	0	0	0	1	7	7	6	5	6	4	7	6	1	1	1	1	5	7	7	7	7	7	7	7	7	7	7	1	7	7
1495	CFA	m	66	0	0	0	0	0	0	0	0	0	0	1	0	0	0	0	0	0	0	0	0	7	7	7	7	6	5	7	6	1	1	1	1	7	7	7	6	7	4	4	6	6	5	7	6	5	7
1496	CFA	w	49	0	0	0	0	0	0	0	0	0	0	0	0	0	1	0	0	0	0	0	0	7	7	7	7	7	7	7	7	1	1	1	1	7	7	7	7	7	6	6	7	7	2	2	1	7	7
1497	CFA	w	62	0	0	1	0	0	0	0	0	0	0	0	0	0	0	0	0	0	0	0	0	7	7	7	2	2	2	6	7	1	1	1	1	7	7	7	6	7	6	7	7	7	7	6	4	7	1
1498	EFA	m	39	0	0	0	0	0	0	0	0	0	0	1	0	0	0	0	0	0	0	0	0	7	7	7	7	7	7	7	7	1	1	1	1	7	7	7	7	7	7	7	7	7	7	7	4	7	7
1499	EFA	m	32	1	0	0	0	0	0	0	0	0	0	0	0	0	0	0	0	0	0	0	0	7	7	7	7	7	7	7	7	1	1	1	1	7	7	7	7	7	1	7	7	7	1	1	7	1	1
1501	CFA	w	53	1	0	1	0	0	0	0	0	0	0	0	0	0	0	0	0	0	0	0	0	7	7	7	3	5	4	5	4	1	1	1	1	6	7	7	6	6	6	7	7	7	2	1	2	4	1
1502	CFA	w	53	0	1	0	1	0	0	0	0	0	0	0	0	0	0	0	0	0	0	0	0	7	7	7	7	4	6	7	6	6	1	1	7	7	7	7	7	7	7	7	7	7	7	4	4	3	7
1503	CFA	m	39	0	0	0	0	0	0	0	0	0	1	0	1	0	0	0	0	0	0	1	1	7	7	6	6	6	7	7	6	5	5	3	6	6	6	6	7	5	6	6	6	6	7	7	7	7	6
1504	EFA	m	52	0	0	0	0	0	1	0	0	0	0	0	1	1	1	1	0	0	0	0	0	4	4	4	5	5	3	2	4	2	2	2	3	6	6	6	5	5	6	6	6	6	5	4	3	3	3
1505	EFA	w	57	0	1	1	0	0	0	0	0	0	0	0	0	0	0	0	0	0	0	0	0	7	7	7	4	4	4	4	4	1	1	1	1	6	6	7	5	6	6	6	6	5	4	5	4	1	4
1506	CFA	m	67	0	0	0	0	0	1	0	0	0	0	0	0	0	0	0	0	0	0	0	0	7	7	7	7	7	7	7	7	1	1	1	1	7	7	7	7	7	4	7	7	7	7	7	1	7	1
1507	EFA	w	27	0	0	0	0	1	0	0	0	0	0	0	0	0	0	0	0	0	0	0	0	7	7	7	7	7	7	7	7	7	2	1	6	7	6	7	7	7	7	7	7	6	7	7	7	7	7
1508	CFA	w	46	0	1	0	0	0	0	0	0	0	0	0	0	0	0	0	0	0	0	0	0	7	7	5	2	5	4	3	4	3	2	2	3	7	7	7	7	7	7	5	7	4	6	7	3	4	2
1509	CFA	w	60	0	1	0	0	0	0	0	0	0	0	0	0	0	0	0	0	0	0	0	0	7	7	7	1	2	1	6	3	2	1	1	2	6	7	7	6	7	7	7	7	7	6	5	5	1	1
1510	EFA	w	50	0	0	0	0	0	0	0	0	0	0	0	0	0	1	0	0	0	0	0	0	7	7	7	7	7	7	7	7	1	1	1	1	7	7	7	7	7	7	7	7	7	1	4	4	7	7
1511	EFA	w	53	0	0	1	1	0	0	0	0	0	0	0	0	0	0	0	0	0	0	0	0	7	7	6	5	5	6	6	6	1	1	1	1	7	6	7	5	7	7	6	6	6	1	3	1	5	5
1512	EFA	w	52	0	0	1	1	0	0	0	0	1	0	0	0	0	0	0	0	0	0	0	0	7	7	7	7	7	7	7	7	1	1	1	1	7	7	7	7	7	7	7	7	7	5	5	1	7	7
1513	EFA	m	69	0	1	1	1	0	0	0	0	0	0	0	0	0	0	0	0	0	0	0	0	7	7	6	4	6	5	7	5	5	4	1	3	5	6	7	5	7	5	5	7	7	4	7	1	1	6
1514	CFA	m	60	0	1	0	0	0	0	0	0	0	0	0	0	0	0	0	0	0	0	0	0	7	7	7	7	7	6	7	7	6	6	1	1	7	7	7	7	7	7	7	7	7	7	7	7	7	6
1515	EFA	m	38	0	0	0	0	0	0	0	0	0	0	0	0	0	0	0	0	0	1	0	0	6	6	6	5	6	5	7	6	1	1	1	2	5	4	7	6	6	1	1	6	6	6	7	2	2	1
1516	CFA	m	37	0	0	0	0	0	0	0	0	0	0	0	0	0	0	0	0	1	0	0	0	7	7	7	4	5	7	1	6	1	1	1	1	2	7	7	7	6	1	4	6	7	1	1	1	1	1
1517	CFA	m	28	0	0	0	0	0	0	0	0	0	0	0	0	1	0	0	0	0	0	0	0	3	4	4	3	3	2	3	3	5	4	3	5	6	6	6	5	5	5	5	5	6	5	5	4	5	5
1518	CFA	w	60	0	0	0	0	0	0	0	0	0	0	1	0	0	0	0	0	0	0	0	0	7	7	7	7	7	7	7	7	1	1	1	7	7	1	7	2	7	7	7	7	7	7	7	2	7	1
1519	CFA	m	60	0	0	1	1	0	0	0	0	0	0	0	1	1	0	0	0	0	0	0	0	4	4	4	5	7	3	4	5	2	1	2	2	7	7	7	5	6	7	7	5	5	6	6	6	2	3
1520	EFA	m	26	0	0	0	0	0	0	0	0	0	0	1	0	0	0	0	0	0	0	0	0	7	7	7	7	7	6	3	7	1	1	1	1	7	7	7	7	1	5	6	1	3	7	7	2	7	5
1521	EFA	w	60	0	1	0	0	0	0	0	0	0	0	0	0	0	0	0	0	0	0	0	0	7	7	7	7	5	5	7	5	1	1	1	1	7	6	7	7	7	7	7	7	7	7	7	3	4	1
1522	EFA	w	42	0	0	0	0	0	0	0	0	0	0	0	0	0	1	0	0	0	0	0	0	6	7	6	4	5	6	5	5	1	1	1	2	7	7	7	6	7	5	6	7	7	7	5	6	1	1
1523	EFA	m	62	0	0	0	0	0	0	1	0	0	0	0	0	0	0	0	0	0	1	1	0	7	7	7	7	7	7	7	7	5	6	7	4	7	7	7	7	7	7	7	6	6	6	7	6	7	6
1525	CFA	w	54	0	1	0	0	0	0	0	0	0	0	0	0	0	0	0	0	0	0	0	0	7	7	7	7	7	4	7	7	3	2	1	7	7	7	7	7	7	7	7	7	7	2	7	1	1	7
1526	EFA	m	28	0	0	0	0	0	0	0	0	0	0	0	0	0	0	0	0	0	0	0	1	7	6	6	4	5	5	4	7	4	2	1	2	7	5	6	6	5	5	5	4	7	4	5	4	5	3
1528	CFA	w	37	0	0	0	0	0	0	0	0	0	0	0	0	1	0	0	0	0	0	0	0	1	4	4	2	3	1	4	2	4	2	1	3	5	5	7	5	6	7	7	5	5	7	4	4	6	3
1529	EFA	m	62	0	0	1	1	0	0	0	0	0	0	1	0	0	0	0	0	0	0	0	0	7	6	6	6	7	6	6	6	4	2	2	2	6	7	7	4	7	3	2	6	5	4	6	2	6	5
1530	CFA	m	48	0	0	0	0	0	0	1	0	0	0	0	0	0	0	0	0	0	0	0	0	7	7	4	2	7	7	7	3	6	4	1	4	6	5	7	4	7	1	1	4	4	7	7	7	1	1
1531	CFA	m	47	0	1	0	0	0	0	0	0	0	0	0	0	0	0	0	0	0	0	0	0	7	7	7	5	4	7	7	4	6	7	4	4	7	7	7	4	7	6	7	7	7	7	7	7	5	4
1532	CFA	w	68	0	1	1	1	0	0	0	0	0	0	0	0	0	0	0	0	0	0	0	0	6	7	7	4	4	5	4	6	3	3	1	3	6	6	6	4	6	7	6	6	7	7	7	7	3	3
1533	EFA	m	61	0	0	0	0	1	0	0	0	0	0	0	0	0	0	0	0	0	0	0	0	7	7	6	7	7	5	7	7	2	1	1	1	7	7	7	7	7	7	7	7	7	6	7	7	1	7
1535	EFA	w	69	0	0	0	0	0	0	0	0	0	0	0	0	1	0	0	0	0	0	0	0	6	6	6	6	6	4	4	6	1	1	1	1	7	6	6	6	6	1	1	6	6	1	1	4	4	6
1536	CFA	w	61	0	0	0	1	0	0	0	0	0	0	0	0	0	0	0	0	0	0	0	0	5	6	4	3	3	5	3	5	1	1	1	1	3	5	5	3	3	4	4	5	5	4	2	2	2	2
1537	EFA	w	49	0	1	0	1	0	0	0	0	0	0	0	0	0	0	0	0	0	0	0	0	7	7	7	4	6	5	6	5	3	1	1	4	7	7	7	7	7	7	7	7	7	6	7	1	2	3
1538	EFA	w	35	0	1	1	0	0	0	0	0	0	0	0	0	0	0	0	0	0	0	0	0	7	7	6	1	7	1	7	1	3	4	1	7	4	4	7	3	4	7	7	7	7	7	7	6	4	1
1539	CFA	w	63	0	1	0	0	0	0	0	0	0	0	0	0	0	0	0	0	0	0	0	0	7	7	6	4	4	1	6	6	3	1	2	5	7	6	7	6	7	1	1	6	5	7	5	4	1	1
1540	EFA	w	28	0	0	1	0	0	0	0	0	0	0	0	0	0	0	0	0	0	0	0	0	7	7	7	4	5	5	6	7	1	1	1	1	7	2	7	6	7	7	7	7	7	6	6	6	6	3
1541	EFA	m	66	0	0	0	0	1	1	0	0	0	1	0	0	0	0	0	0	1	0	0	0	5	6	5	5	5	2	5	5	1	1	1	2	5	6	6	5	4	7	7	5	5	3	4	4	4	5
1542	CFA	w	29	1	0	0	0	0	0	0	0	0	0	0	0	0	0	0	0	0	0	0	0	7	7	7	3	4	5	1	3	1	1	1	1	7	4	7	7	7	7	7	7	7	4	2	1	1	2
1543	EFA	m	34	1	0	0	0	0	0	0	0	0	0	0	0	0	0	0	0	0	0	0	0	4	4	3	3	2	5	3	5	1	1	1	1	7	6	7	5	7	5	6	6	4	7	3	1	6	5
1544	EFA	w	39	0	0	0	0	0	1	0	0	0	0	0	0	0	0	0	0	0	0	0	0	1	1	1	1	1	1	1	1	1	1	1	7	6	7	3	6	4	7	7	4	4	1	1	1	3	1
1545	EFA	m	23	1	0	0	0	0	0	0	0	0	0	0	0	0	0	0	0	0	0	0	0	6	7	5	5	6	5	6	5	4	3	2	2	4	5	6	6	6	5	5	5	6	6	6	6	5	5
1546	CFA	m	27	0	0	0	0	0	0	0	0	0	0	1	0	0	0	0	0	0	0	0	0	6	5	5	5	5	4	1	5	1	1	1	1	4	4	6	6	5	1	4	5	5	1	1	1	1	1
1547	EFA	m	69	0	0	0	0	0	0	1	0	0	0	0	0	0	0	0	0	0	0	0	0	7	7	5	6	6	4	5	5	3	3	1	4	6	6	7	4	4	5	5	6	6	5	5	5	5	4
1548	EFA	w	24	0	0	0	0	0	0	0	0	0	0	0	1	1	1	0	0	0	0	0	0	4	5	4	1	4	1	1	1	1	1	1	1	1	1	1	1	4	1	1	1	1	4	1	1	1	1
1549	EFA	m	47	0	0	0	0	0	0	0	0	0	0	0	0	0	0	0	0	0	0	0	1	7	7	7	7	5	7	4	7	4	4	3	4	7	5	7	7	7	7	4	5	7	7	7	5	5	6
1550	CFA	w	59	1	0	0	0	0	0	0	0	0	0	0	0	0	0	0	0	0	0	0	0	7	7	7	7	4	5	5	7	1	1	1	1	7	7	7	6	7	7	7	7	5	1	1	1	7	1
1551	EFA	m	55	0	1	1	1	0	0	0	0	0	0	0	0	0	0	0	0	0	0	0	0	7	7	7	6	4	7	5	7	1	1	1	1	7	7	7	7	7	6	6	7	7	1	1	1	6	6
1552	EFA	w	55	0	0	0	0	0	0	0	0	0	0	1	0	0	0	0	0	0	0	0	0	7	7	7	7	7	7	6	7	3	1	1	3	6	7	7	6	7	7	7	6	6	7	5	6	7	7
1553	CFA	w	54	0	0	0	0	0	0	0	0	0	0	0	0	0	0	0	0	0	0	0	1	4	6	6	2	6	6	7	5	5	5	4	5	7	7	7	7	7	7	6	7	7	7	7	7	6	4
1554	CFA	w	58	0	0	1	1	0	0	1	0	0	0	0	0	0	0	0	0	1	0	0	0	7	7	7	6	5	7	7	7	1	1	1	1	5	3	7	4	6	2	5	6	6	3	6	6	5	4
1555	EFA	w	52	0	0	1	0	0	0	0	0	0	0	0	0	0	0	0	0	0	0	0	0	5	4	5	4	4	4	4	4	1	1	1	1	4	4	4	4	4	2	3	4	4	6	6	1	2	2
1556	EFA	w	21	1	0	0	1	0	0	0	0	1	1	0	0	0	1	0	0	1	0	0	0	5	6	7	4	6	4	3	4	1	1	1	3	6	6	7	5	7	7	6	7	5	6	5	5	7	4
1557	EFA	w	27	0	0	0	0	1	0	0	0	0	0	0	0	0	0	0	0	0	0	0	0	7	7	7	5	6	6	6	6	1	1	1	1	6	6	7	6	7	4	6	7	7	3	6	1	6	1
1558	CFA	m	60	1	0	0	1	1	0	0	0	0	0	0	0	0	0	0	0	0	0	1	0	5	5	5	4	4	3	5	5	3	2	1	3	5	5	5	5	5	4	4	5	5	5	5	5	2	1
1559	EFA	w	55	0	0	0	0	0	0	1	0	0	0	0	0	0	0	0	0	0	0	0	0	7	7	6	7	4	2	4	7	1	1	1	1	7	7	7	7	7	7	6	7	7	1	1	5	7	5
1560	CFA	w	24	0	0	0	0	0	0	0	0	0	0	0	0	0	0	1	0	1	0	0	0	7	7	6	6	5	3	4	7	2	1	2	1	7	5	7	5	5	3	5	5	6	6	7	6	6	3
1561	CFA	m	46	0	1	0	0	0	0	0	0	0	0	0	0	0	0	0	0	0	0	0	0	5	4	5	4	4	3	4	4	3	3	2	3	6	5	5	5	6	3	4	5	5	3	4	2	2	4
1562	EFA	w	26	0	1	0	0	0	0	0	0	0	0	0	0	0	0	0	0	0	0	0	0	7	7	7	2	6	7	7	7	4	1	1	3	7	7	7	6	7	6	6	7	7	5	7	1	7	6
1563	CFA	m	29	0	0	0	0	0	0	0	0	0	0	1	0	0	0	0	0	0	0	0	0	7	7	7	7	7	7	7	7	4	7	1	4	7	1	7	7	7	1	7	1	1	1	4	1	7	7
1564	EFA	w	53	0	0	1	0	0	0	0	0	0	0	0	0	0	0	0	0	0	0	0	0	7	7	7	6	5	5	6	4	2	6	1	1	7	6	7	5	7	7	7	7	7	5	3	4	4	5
1565	CFA	w	32	0	0	0	0	0	0	0	0	0	0	0	0	0	0	1	0	1	0	0	0	7	6	7	7	5	5	7	7	2	2	1	2	5	5	7	6	5	3	3	6	5	3	3	2	5	5
1566	EFA	m	22	0	0	1	0	1	0	0	0	0	0	0	0	0	0	0	0	0	0	0	0	5	6	1	1	1	1	6	1	1	1	1	1	1	1	5	6	1	5	5	1	5	6	1	1	1	1
1567	EFA	w	55	0	0	0	0	0	0	0	0	0	0	0	0	0	0	1	0	0	0	0	0	7	7	7	7	4	6	4	7	4	6	1	1	7	7	7	7	7	1	1	7	7	1	1	1	7	7
1568	EFA	w	41	0	0	0	0	1	0	0	0	0	0	0	0	0	1	0	0	0	0	0	0	7	7	7	7	5	5	7	7	1	1	1	2	7	7	7	7	7	7	7	7	7	7	7	1	7	1
1569	EFA	m	28	0	0	0	0	0	1	0	1	0	0	0	0	0	0	0	0	0	0	0	0	1	1	2	1	2	1	7	2	1	1	1	2	7	6	7	4	6	1	2	5	5	3	7	1	4	1
1570	CFA	m	49	0	0	1	0	0	0	0	0	0	0	0	0	0	0	0	0	0	0	0	0	7	7	7	7	7	7	7	7	1	1	1	1	7	7	7	7	7	7	7	7	7	1	1	1	1	7
1571	CFA	m	27	1	1	0	0	0	0	0	0	0	0	0	0	0	0	0	0	0	0	0	0	5	6	5	5	6	4	5	1	5	6	5	5	5	5	5	5	2	7	6	5	5	5	5	6	4	5
1572	EFA	w	45	0	0	0	0	0	0	0	0	0	0	0	0	0	0	0	0	0	0	0	1	1	1	1	1	1	1	1	1	6	7	6	5	7	7	6	5	1	7	7	2	5	4	1	1	7	1
1573	EFA	m	50	0	0	0	0	1	0	0	0	0	0	0	0	0	0	0	0	0	0	0	1	7	7	5	7	7	6	7	7	1	1	1	1	5	5	6	5	7	1	1	7	5	7	7	3	5	5
1574	EFA	w	24	0	0	0	1	1	0	0	0	0	0	0	0	0	0	0	0	0	0	0	0	6	7	5	2	6	4	1	4	1	1	1	2	7	7	5	7	6	7	7	7	7	4	7	4	1	1
1575	EFA	w	45	0	0	1	0	0	0	0	0	0	0	0	0	0	0	0	0	0	0	0	0	4	3	5	3	3	3	3	3	3	3	3	4	4	3	5	3	3	5	5	4	3	5	5	5	3	3
1576	EFA	m	68	0	1	1	1	0	0	0	0	0	0	0	0	0	0	0	0	0	0	0	0	7	6	6	4	5	4	4	4	6	3	1	2	7	7	7	4	5	7	7	7	7	4	7	1	4	3
1577	EFA	m	38	0	0	0	0	0	0	0	0	0	0	0	0	0	0	0	0	0	0	1	0	1	1	1	1	1	1	1	1	1	1	1	1	4	4	4	1	4	1	1	1	1	1	1	1	1	1
1578	EFA	w	49	0	0	0	0	0	0	0	0	0	0	0	0	0	1	0	0	0	0	0	0	7	7	5	6	3	5	5	2	3	2	2	2	6	5	6	5	6	4	4	5	6	4	5	4	3	4
1579	EFA	w	57	0	0	0	0	0	0	0	0	0	0	0	0	0	0	0	0	1	0	0	0	7	7	7	7	6	7	7	7	1	1	1	1	7	7	7	7	7	7	7	7	7	1	1	1	7	7
1580	CFA	m	30	1	1	0	0	0	0	0	0	0	0	0	0	0	0	0	0	0	0	0	0	7	7	7	6	7	7	7	7	5	4	1	2	7	7	7	5	4	7	7	7	7	7	7	3	6	4
1581	EFA	w	53	0	0	0	0	0	0	0	0	0	0	0	1	0	0	0	0	0	0	0	1	7	7	7	7	4	5	7	5	1	1	1	1	7	7	7	7	4	7	5	6	7	4	4	1	7	5
1582	CFA	m	61	0	0	0	1	0	0	1	0	0	0	0	0	0	0	0	0	0	0	1	0	5	6	6	3	4	4	3	4	5	6	4	7	6	7	7	4	7	6	7	6	5	6	5	6	5	3
1583	CFA	m	32	0	0	0	0	0	0	0	0	0	0	0	0	1	0	0	0	0	0	0	0	1	1	1	7	7	1	7	1	1	1	1	7	7	7	7	7	7	7	7	7	7	7	1	7	7	7
1584	EFA	m	55	0	1	0	0	0	0	0	0	0	0	0	0	0	0	0	0	0	0	0	0	7	7	7	4	5	4	5	4	4	1	1	1	7	6	6	5	6	6	6	5	6	7	6	1	4	4
1585	CFA	m	40	0	0	0	1	1	0	0	0	1	1	0	0	0	0	0	0	0	0	1	1	7	7	7	7	7	7	7	7	4	4	1	1	7	7	7	7	7	4	4	7	7	4	7	7	7	4
1586	EFA	m	59	0	0	0	0	0	0	0	0	0	0	0	0	0	0	0	0	0	0	0	1	7	7	7	7	7	7	7	7	1	6	1	1	7	7	7	6	7	6	6	6	6	2	2	1	7	7
1587	EFA	w	28	0	0	0	0	0	0	0	0	0	0	0	0	0	0	0	0	1	0	0	0	7	7	7	1	1	7	5	7	1	1	1	1	7	7	7	7	7	1	1	7	5	1	1	1	5	5
1588	CFA	m	37	0	0	0	0	0	1	0	1	0	0	0	0	0	0	0	0	0	0	0	0	1	1	1	1	1	1	1	1	1	1	1	7	7	7	7	7	7	7	7	1	1	7	7	1	1	1
1589	EFA	w	21	0	0	0	1	0	0	0	0	0	0	0	0	0	0	0	0	0	0	0	0	4	7	3	7	7	7	7	7	7	4	1	7	7	7	7	7	7	7	7	7	7	7	7	5	6	7
1590	EFA	m	38	0	0	0	0	1	0	0	0	0	0	0	0	0	0	0	0	0	0	0	0	7	7	7	6	7	7	6	6	3	2	1	2	6	6	6	6	6	6	6	7	7	6	7	7	4	4
1591	CFA	w	48	0	0	0	1	0	0	0	0	0	0	0	0	0	0	0	0	1	1	0	0	5	5	5	5	4	4	5	5	1	1	1	1	5	5	7	5	6	4	5	4	5	2	2	1	5	5
1592	CFA	w	35	0	0	0	0	0	0	0	0	0	0	0	1	0	0	0	0	0	0	0	0	7	7	1	3	4	3	3	6	5	4	1	3	7	7	7	7	7	7	7	7	4	7	7	7	4	1
1593	EFA	w	58	0	0	0	0	0	0	1	0	0	0	0	0	0	0	0	0	0	0	0	0	7	7	7	7	6	6	5	6	5	1	1	7	7	7	7	6	7	7	7	7	7	7	6	7	6	6
1594	EFA	w	49	0	0	1	0	0	0	0	0	0	0	0	0	0	0	0	0	0	0	0	0	7	7	7	1	4	5	7	4	1	1	1	1	7	7	7	7	7	5	6	7	7	1	1	2	4	1
1595	CFA	w	57	0	1	0	0	0	0	0	0	0	0	0	0	0	0	0	0	0	0	0	0	7	7	7	7	4	6	7	7	1	1	1	1	7	7	7	7	7	7	7	7	7	7	7	1	7	4
1596	EFA	w	51	0	0	1	0	1	0	0	0	0	0	1	0	0	0	0	0	0	0	0	0	7	7	7	7	5	6	7	6	2	1	1	4	5	7	7	6	6	6	7	6	7	6	5	4	4	7
1597	EFA	m	62	0	0	0	0	0	0	0	0	0	0	1	0	0	0	1	0	1	0	0	0	7	6	6	7	5	5	7	5	2	3	1	3	5	5	6	5	6	4	5	5	5	4	5	1	5	5
1598	CFA	w	39	0	0	1	0	0	0	0	0	0	0	0	0	0	0	0	0	0	0	0	0	7	7	7	7	5	5	5	6	2	1	1	1	7	7	7	6	6	7	7	7	7	7	4	1	2	1
1599	CFA	m	37	0	1	1	1	0	0	0	0	0	0	0	0	0	0	0	0	0	0	0	0	7	7	7	7	7	6	6	7	1	1	1	1	7	7	7	7	7	7	7	7	7	7	7	4	7	4
1600	CFA	m	59	0	0	0	0	0	0	0	0	0	0	0	0	0	0	0	0	0	0	0	1	5	4	4	4	4	4	4	5	5	5	2	6	6	7	6	4	5	4	4	5	5	5	4	4	5	3
1601	CFA	m	43	0	0	0	0	0	0	0	0	0	0	0	0	0	1	0	0	0	0	0	0	7	6	5	6	7	7	5	7	2	1	1	1	7	6	7	6	7	5	5	4	4	1	4	6	5	5
1602	EFA	m	61	0	0	0	0	0	0	0	0	0	0	0	0	0	0	1	0	0	0	0	0	5	6	5	7	6	6	5	6	1	1	1	1	4	7	7	1	5	2	3	6	3	3	3	4	3	6
1603	CFA	w	28	1	0	0	0	0	0	0	0	0	0	0	0	0	0	0	0	0	0	0	0	7	7	7	7	1	7	6	7	1	1	1	1	7	7	7	7	7	7	7	7	7	1	1	1	7	7
1604	EFA	w	63	0	0	0	1	0	0	0	0	0	0	0	0	0	0	0	0	0	0	0	0	7	7	7	5	6	7	2	7	2	1	1	1	3	7	7	7	6	7	6	7	7	1	4	6	4	3
1605	EFA	m	46	1	0	0	0	0	0	1	0	0	0	0	0	0	0	0	0	0	0	0	0	5	6	5	5	4	2	4	4	4	3	3	4	6	6	7	5	6	7	6	6	6	5	6	6	4	4
1606	CFA	w	67	0	1	1	1	1	0	0	0	0	0	0	0	0	0	0	0	0	0	0	0	7	7	7	1	1	7	4	4	1	1	1	4	7	1	7	7	7	7	1	1	7	7	7	1	4	7
1607	EFA	m	51	0	0	0	0	1	0	0	0	0	0	0	0	0	0	0	0	0	0	0	0	7	7	7	7	7	5	5	7	4	4	1	5	7	7	7	6	6	3	6	6	5	7	7	7	6	5
1609	EFA	w	35	0	0	0	0	0	0	0	0	0	1	0	0	0	0	0	0	0	0	0	0	6	7	5	3	4	4	4	4	3	3	1	4	6	6	7	5	7	7	6	7	6	5	4	2	5	3
1610	EFA	m	36	0	0	0	0	0	0	0	0	0	0	0	1	1	0	0	0	0	0	0	0	7	7	7	7	6	7	6	7	1	5	1	1	7	7	7	7	4	4	4	7	7	1	1	1	7	7
1611	EFA	w	64	0	1	0	1	0	0	0	0	0	0	0	0	0	0	0	0	0	0	0	0	7	7	7	5	6	6	7	7	5	1	1	1	7	7	7	6	7	4	6	7	7	4	7	4	6	6
1612	EFA	m	29	0	0	0	0	0	0	0	0	0	0	1	0	0	0	0	0	0	0	0	0	6	4	7	7	7	7	1	6	1	1	1	1	7	7	7	5	5	2	3	4	5	1	1	1	7	7
1613	CFA	w	22	0	0	0	0	1	0	0	0	0	0	1	0	0	0	0	0	0	0	0	0	7	7	7	7	7	7	7	7	2	1	1	1	7	7	7	7	7	7	7	7	7	7	7	5	7	7
1614	EFA	w	30	0	0	0	0	0	1	0	0	0	0	0	0	0	0	0	0	0	0	0	0	1	1	1	1	1	1	2	1	4	6	2	5	4	4	4	4	3	6	6	1	2	1	1	1	3	1
1615	EFA	m	42	0	0	0	0	0	1	0	0	0	0	0	0	1	0	1	0	0	0	0	0	5	4	4	1	4	4	4	4	5	2	2	2	4	4	4	5	5	3	4	4	4	5	4	4	4	4
1616	EFA	m	65	0	0	0	0	0	0	0	0	0	0	1	0	0	0	0	0	0	0	0	0	6	5	5	5	5	3	6	5	3	2	2	5	5	5	5	4	5	3	2	4	5	5	4	2	3	4
1617	EFA	w	37	0	1	0	0	0	0	0	0	0	0	0	0	0	0	0	0	0	0	0	0	7	7	7	4	7	7	7	4	4	3	1	5	7	7	7	7	7	7	7	7	7	7	7	5	5	4
1618	EFA	w	58	0	0	0	0	1	0	1	1	0	0	0	0	0	0	0	0	0	0	0	0	7	7	6	6	4	6	3	6	2	2	2	1	6	6	7	2	6	6	5	6	6	5	2	6	6	6
1619	EFA	w	68	0	0	0	0	0	0	0	0	0	0	0	0	0	0	1	0	0	0	0	0	5	5	5	5	4	4	5	5	2	2	1	2	5	5	5	5	5	4	5	4	4	5	5	4	4	5
1620	EFA	m	61	0	0	0	0	0	0	0	0	0	0	0	1	0	0	0	0	0	0	0	0	3	2	2	2	2	2	2	2	6	4	2	4	7	4	4	7	4	5	4	2	2	2	2	2	4	5
1621	EFA	w	64	1	0	0	0	0	0	0	0	0	0	0	0	0	0	0	0	0	0	0	0	7	7	7	7	7	7	1	7	1	1	1	1	7	7	7	5	6	7	7	7	7	3	5	1	1	4
1622	EFA	m	56	0	0	0	0	1	0	0	0	0	0	0	0	0	0	0	0	1	0	1	0	6	6	4	6	7	6	6	7	3	1	1	1	7	7	6	7	5	4	3	6	6	1	2	3	5	5
1623	EFA	m	51	0	0	0	0	0	0	0	0	1	0	0	0	0	0	0	0	0	0	0	0	7	7	7	7	7	7	7	6	1	1	1	1	7	5	7	6	7	7	7	6	7	7	7	7	7	5
1624	EFA	w	43	0	0	0	0	0	0	0	0	0	0	0	0	0	0	0	0	0	0	0	1	7	6	6	5	6	3	5	5	1	7	1	2	7	7	7	7	5	7	7	7	7	7	3	2	1	1
1625	CFA	w	38	0	1	0	0	0	0	0	0	0	0	0	0	0	0	0	0	0	0	0	0	5	5	6	5	5	4	5	4	3	4	3	5	5	5	7	4	4	4	4	5	4	5	5	4	4	3
1626	EFA	w	67	1	0	0	0	0	0	0	0	0	0	0	0	0	0	0	0	0	0	0	0	7	7	7	5	4	3	6	7	1	1	1	1	6	7	7	7	4	7	7	7	7	7	7	6	4	1
1627	CFA	w	61	0	0	0	0	0	0	0	0	0	0	0	0	0	0	0	0	0	1	0	0	7	7	6	6	6	5	7	7	1	4	1	1	7	7	7	7	7	7	7	7	7	6	6	6	6	6
1628	CFA	w	52	0	0	0	0	1	0	0	0	0	0	0	0	0	1	0	0	0	0	0	0	7	7	7	7	7	7	7	7	5	1	2	1	5	7	7	7	7	7	7	7	7	3	7	1	7	7
1629	EFA	m	31	0	0	0	0	0	0	0	0	1	0	0	0	0	0	0	0	0	0	0	0	7	7	7	7	7	6	7	6	1	1	1	1	7	7	7	7	7	7	7	7	7	7	4	4	7	4
1630	CFA	m	29	0	0	0	1	1	0	0	0	1	0	0	0	0	0	0	0	0	0	0	0	7	7	7	7	7	7	7	7	1	1	1	7	7	7	7	7	7	7	7	7	7	7	7	7	7	7
1631	EFA	w	55	0	0	0	0	1	0	0	0	0	0	0	0	0	0	0	0	0	0	1	0	7	7	7	7	5	6	4	7	3	1	1	3	7	5	7	6	6	1	4	7	7	6	7	7	6	6
1632	EFA	m	40	0	0	0	0	0	0	0	0	0	0	0	0	0	0	0	0	0	0	0	1	7	7	7	7	7	7	7	7	1	1	1	1	7	7	7	7	7	1	7	7	7	1	1	7	7	7
1633	CFA	m	44	0	0	1	1	0	0	0	0	0	0	0	0	0	0	0	0	0	0	0	0	7	7	7	1	1	7	4	7	1	1	1	1	7	7	7	7	7	7	7	7	7	4	1	1	5	1
1634	EFA	w	57	0	0	0	0	0	1	1	1	0	0	0	0	0	0	0	0	0	0	0	0	1	1	1	1	1	1	1	1	7	7	7	7	7	7	7	7	7	7	7	1	1	5	1	1	1	1
1635	CFA	w	48	0	0	1	0	0	0	0	0	0	0	0	0	0	0	0	0	0	0	0	0	7	7	7	4	5	7	5	7	1	1	1	1	7	7	7	6	7	6	7	7	7	7	6	4	3	1
1636	CFA	w	52	0	1	0	0	0	0	0	0	0	0	0	0	0	0	0	0	0	0	0	0	7	7	7	5	4	6	6	6	5	1	1	2	7	6	7	4	7	6	7	4	4	6	5	5	6	7
1638	EFA	w	51	0	0	0	0	0	0	0	0	0	0	0	0	0	0	0	0	0	0	1	0	7	7	5	2	3	6	7	6	2	1	4	1	7	7	7	7	7	5	3	7	5	1	4	1	7	7
1639	EFA	w	33	1	0	0	0	0	0	1	0	0	0	0	0	0	0	0	0	0	0	0	0	7	7	7	1	3	3	1	3	1	1	1	1	7	7	7	4	4	7	7	7	7	2	1	7	5	1
1640	EFA	w	45	0	1	1	1	0	0	0	0	0	0	0	0	0	0	0	0	0	0	0	0	7	7	6	5	6	6	7	5	5	1	1	4	6	6	7	1	5	7	7	7	7	5	6	1	6	1
1641	CFA	w	20	0	0	0	0	0	0	0	0	0	0	0	0	1	0	0	0	0	0	0	0	7	7	7	7	7	7	7	7	1	1	1	6	7	7	7	7	7	4	7	7	7	4	3	7	7	7
1642	CFA	m	39	0	1	1	0	0	0	0	0	0	0	0	0	0	0	0	0	0	0	0	0	4	3	4	4	3	3	5	4	4	2	2	4	5	3	3	5	5	4	3	4	3	5	4	4	3	3
1643	CFA	m	44	0	0	0	0	0	0	0	0	0	0	0	0	0	0	0	0	1	0	0	0	5	6	6	6	5	4	5	5	1	1	1	1	7	7	7	6	6	3	1	4	4	5	2	2	6	5
1644	EFA	w	44	0	0	1	0	0	0	0	0	0	0	0	0	0	0	0	0	0	0	0	0	4	4	3	3	3	3	4	3	5	3	3	2	3	4	4	4	6	6	6	3	3	4	4	4	4	2
1645	EFA	w	50	0	0	0	0	0	0	1	0	0	0	0	0	0	0	0	0	0	0	0	0	7	7	7	7	7	7	7	7	7	1	4	4	7	7	7	7	7	1	1	2	1	7	7	7	1	3
1646	EFA	w	41	0	0	0	0	0	0	0	0	0	0	0	0	0	0	0	0	1	0	0	0	6	6	6	6	6	6	4	6	2	2	2	2	5	5	6	5	6	4	4	6	5	4	5	2	5	4
1647	CFA	m	34	0	0	0	0	0	0	0	1	0	0	0	1	1	1	0	0	0	0	1	0	5	6	4	1	4	1	1	7	1	1	1	1	7	5	7	7	7	7	7	4	6	1	1	7	5	4
1648	CFA	m	34	0	0	0	0	0	0	0	0	0	0	0	0	1	0	0	0	0	0	0	0	3	1	2	5	3	2	4	2	5	6	5	6	6	6	7	6	6	3	4	4	1	3	3	4	6	6
1649	EFA	m	67	0	0	0	0	0	0	0	0	0	0	0	0	0	1	0	0	0	0	0	0	6	6	6	6	4	5	6	4	2	1	1	1	7	2	6	4	7	1	1	6	6	6	2	1	6	3
1650	CFA	m	63	0	0	0	0	0	0	0	0	0	0	0	0	0	0	1	0	0	0	1	0	5	5	5	4	4	4	3	3	3	3	3	3	5	5	5	5	5	5	5	5	5	5	5	5	3	3
1651	CFA	w	46	0	0	0	0	0	0	0	0	0	0	0	1	0	0	0	0	0	0	0	0	5	6	5	5	6	5	4	5	2	4	2	2	5	5	5	6	5	6	6	6	5	2	3	6	6	5
1652	EFA	m	52	0	0	0	0	0	0	0	0	0	0	1	0	0	0	0	0	0	0	0	0	7	7	7	7	6	6	4	6	1	1	1	1	7	7	7	6	7	5	6	6	6	4	5	6	6	6
1653	CFA	m	67	0	0	0	0	0	1	0	0	0	0	0	0	0	0	0	0	0	0	0	0	7	7	7	7	1	7	6	7	1	1	1	1	7	7	7	7	7	7	7	7	7	7	7	7	1	7
1654	EFA	w	46	0	0	0	0	1	0	0	0	0	0	0	0	0	0	0	0	0	0	0	0	6	7	6	4	4	4	2	4	4	2	3	3	7	6	7	6	6	4	4	7	7	4	5	4	4	3
1655	EFA	w	31	0	1	0	0	0	0	0	0	0	0	0	0	0	0	0	0	0	0	0	0	7	7	7	1	4	7	7	5	3	1	1	4	7	7	7	7	7	7	7	7	7	7	7	7	7	6
1656	EFA	w	32	0	0	0	0	1	0	0	0	0	0	0	0	0	0	0	0	0	0	0	0	6	6	6	6	6	6	6	6	2	2	2	2	6	6	6	6	3	2	2	6	6	2	3	2	2	2
1657	EFA	m	23	0	0	0	0	0	0	0	0	0	1	0	0	0	0	0	0	0	0	0	0	5	5	4	7	7	6	4	7	1	1	1	1	7	7	7	7	7	5	5	3	2	7	6	2	7	7
1658	CFA	w	29	0	1	0	1	0	0	0	0	0	0	0	0	0	0	0	0	0	0	0	0	7	6	5	1	1	5	2	5	6	5	5	6	7	1	6	7	7	7	6	7	7	7	6	7	1	1
1659	EFA	w	32	1	1	1	1	0	0	0	0	1	0	0	0	0	0	0	0	0	0	0	0	7	7	7	5	6	7	7	7	1	1	1	3	7	7	7	7	7	7	7	7	7	4	5	3	3	2
1660	CFA	w	55	0	0	0	0	0	1	0	0	0	0	0	0	0	0	0	0	0	0	0	0	1	1	1	1	1	1	1	1	6	6	7	7	3	1	1	4	6	7	7	1	1	4	4	1	4	3
1661	EFA	w	46	0	1	0	0	0	0	0	0	0	0	0	0	0	0	0	0	0	0	0	0	7	7	7	3	1	5	7	7	1	1	1	2	7	7	7	2	7	7	7	7	7	7	6	1	3	1
1662	EFA	m	39	0	0	0	0	0	0	0	0	0	0	0	0	0	0	0	1	0	0	0	0	7	5	4	5	4	1	5	5	4	3	3	4	4	4	6	4	7	5	5	5	4	7	7	7	3	5
1663	EFA	w	51	0	0	0	1	0	0	1	0	0	0	0	0	0	0	0	0	0	0	0	0	5	6	5	1	3	3	1	1	7	7	7	7	7	6	7	6	7	7	7	6	5	5	6	5	4	7
1664	CFA	w	37	0	0	0	0	0	0	0	0	0	0	0	1	0	1	0	0	0	0	1	0	7	7	7	5	4	7	5	7	1	1	1	1	7	7	7	7	6	7	7	7	7	4	4	7	7	7
1665	CFA	w	27	0	0	0	0	1	0	0	0	0	0	0	1	0	1	0	0	0	0	0	0	6	7	6	7	6	4	7	6	2	2	2	3	6	4	5	7	7	6	6	6	5	6	2	6	6	2
1666	EFA	w	28	1	0	0	0	0	0	0	0	0	0	0	0	0	0	0	0	0	0	0	0	7	7	6	4	5	3	1	5	1	1	1	1	5	5	7	5	4	3	3	6	7	5	4	1	5	3
1667	CFA	m	60	0	0	0	0	0	0	0	0	0	0	0	0	0	1	0	0	0	0	0	0	6	6	6	6	6	6	5	6	1	1	1	1	6	6	6	6	6	3	3	6	6	1	1	3	6	5
1668	CFA	m	47	0	0	0	0	0	0	0	0	0	0	0	0	0	0	0	0	1	0	0	0	6	6	4	6	6	7	6	6	2	6	2	3	6	5	6	5	5	3	5	6	5	7	6	7	7	6
1669	EFA	w	27	0	0	1	1	0	0	0	0	0	0	0	0	0	0	0	0	0	0	0	0	5	5	6	5	5	5	4	5	1	1	1	1	5	5	6	6	3	5	5	5	5	2	4	4	5	3
1670	EFA	m	24	1	0	0	0	0	0	0	0	0	0	0	0	0	0	0	0	0	0	0	0	7	7	7	6	6	7	4	7	1	1	1	1	6	7	7	6	7	5	5	7	7	4	2	1	6	4
1671	EFA	m	38	0	0	0	0	0	0	0	0	0	0	0	0	0	0	0	0	0	0	0	1	6	4	7	1	3	1	6	4	1	1	1	1	7	6	7	6	4	7	7	7	7	7	7	5	7	2
1672	CFA	w	53	0	0	0	0	0	1	0	0	0	0	0	0	0	0	0	0	0	0	0	0	7	7	7	6	4	7	5	7	1	1	1	1	7	6	7	7	7	7	7	7	7	7	4	6	4	5
1673	CFA	m	38	0	1	0	1	0	0	0	0	0	0	0	0	0	0	0	0	0	0	0	0	7	7	7	2	7	2	7	4	1	1	1	1	7	7	7	4	5	6	7	7	5	7	5	3	5	7
1674	CFA	w	21	0	0	0	0	1	0	0	0	0	0	0	1	0	0	0	0	0	0	0	0	5	6	5	4	3	3	5	4	1	1	1	4	5	4	6	4	6	2	4	4	5	6	5	4	3	3
1675	EFA	m	67	0	0	0	0	0	0	0	0	0	0	1	0	0	0	0	0	0	0	0	0	7	7	6	7	7	7	7	6	3	1	1	2	7	7	7	7	7	6	7	7	7	6	7	7	7	5
1676	CFA	m	39	0	0	0	0	0	0	0	0	0	0	1	0	0	0	0	0	0	0	0	0	7	7	7	7	7	7	7	7	1	1	1	4	7	7	7	7	7	7	7	7	7	7	7	7	7	7
1677	EFA	w	30	1	0	0	0	0	0	0	0	0	0	0	0	0	0	0	0	0	0	0	0	7	7	7	2	1	1	1	1	1	1	1	1	7	7	7	1	1	7	7	7	7	1	1	1	1	3
1678	CFA	m	65	0	1	0	0	0	0	0	0	0	0	0	0	0	0	0	0	0	0	0	0	7	7	7	5	4	6	6	7	1	1	1	1	7	7	7	7	6	7	5	7	7	1	4	1	5	6
1679	EFA	w	61	0	0	0	0	0	0	0	0	0	0	0	0	0	0	0	0	1	0	0	0	6	6	7	6	5	5	6	6	1	1	1	4	6	6	7	6	6	6	5	5	4	5	6	3	6	6
1680	CFA	m	30	0	0	0	0	0	0	0	0	0	0	1	0	0	0	0	0	0	0	0	0	5	5	2	6	5	1	1	5	1	1	1	1	7	7	5	5	7	5	1	2	5	1	1	5	7	6
1681	CFA	w	51	0	1	0	0	0	0	0	0	0	0	0	0	0	0	0	0	0	0	0	0	7	7	7	5	5	5	7	6	6	7	2	2	7	6	7	7	7	7	7	6	7	6	5	6	5	2
1682	EFA	w	33	0	0	0	0	0	0	0	0	0	0	0	0	0	0	0	0	1	0	0	0	6	5	7	5	6	6	3	4	2	2	1	1	4	6	6	5	6	2	3	3	6	3	2	3	6	5
1683	CFA	w	39	0	0	0	0	0	0	0	0	0	0	0	0	1	0	0	0	0	0	0	0	1	1	1	1	7	1	4	4	1	4	1	5	7	7	7	7	7	7	7	4	6	7	6	4	6	4
1684	CFA	w	34	0	0	1	0	0	0	0	0	0	0	0	0	0	0	0	0	0	0	0	0	7	7	7	4	4	4	7	4	4	1	1	1	7	7	7	7	5	7	7	7	7	5	6	5	1	2
1685	EFA	w	41	0	1	0	0	0	0	0	0	0	0	0	0	0	0	0	0	0	0	0	0	7	7	7	7	5	5	7	7	5	1	1	6	7	7	7	5	7	7	7	7	6	7	7	5	1	2
1686	CFA	w	58	0	0	0	1	0	0	0	0	0	0	0	0	0	0	0	0	0	0	0	0	7	7	7	7	4	7	6	7	1	1	1	1	4	4	7	6	7	4	4	6	7	4	4	4	4	4
1687	EFA	m	60	0	0	0	1	0	1	0	0	0	0	0	0	1	0	0	0	1	0	0	0	7	7	7	4	3	4	6	5	1	1	1	1	6	5	7	5	7	5	5	6	6	5	5	1	1	2
1688	CFA	m	45	0	0	0	0	0	0	0	0	0	0	1	0	0	0	0	0	0	0	0	0	7	7	7	6	6	7	6	6	1	2	1	1	6	6	7	6	7	5	6	6	7	4	5	5	7	7
1689	CFA	w	60	0	0	0	0	0	0	0	0	0	0	0	0	0	0	1	0	0	0	0	0	7	7	7	7	7	7	7	7	1	1	1	1	7	7	7	7	7	7	7	7	7	4	6	4	7	7
1690	CFA	m	43	0	0	0	0	1	0	0	0	0	0	1	0	1	0	0	0	0	0	1	0	7	7	7	7	7	7	7	7	2	1	1	1	7	7	7	7	7	6	7	7	7	7	7	4	7	7
1691	EFA	w	57	0	0	0	0	0	0	0	0	0	0	0	0	1	0	0	0	0	0	0	0	5	6	4	6	5	4	1	6	1	1	1	1	5	7	6	1	2	6	7	5	6	6	1	4	1	1
1692	CFA	w	44	0	0	0	1	1	0	1	1	0	0	0	0	0	0	0	0	0	0	0	0	4	7	4	1	1	1	7	1	7	1	1	7	7	7	7	7	7	7	7	7	7	3	7	7	1	1
1693	CFA	w	45	0	0	0	0	0	0	0	0	1	0	0	0	0	0	0	0	0	0	0	0	7	7	7	7	7	6	7	7	1	1	1	1	7	7	7	7	7	5	7	7	7	7	1	4	6	1
1694	EFA	w	60	0	0	0	0	0	0	0	0	0	0	1	0	0	0	0	0	0	0	0	0	5	5	5	5	5	5	3	5	1	1	1	1	5	5	5	5	5	4	5	5	5	1	5	5	5	5
1695	CFA	m	60	0	0	0	0	0	0	0	0	0	0	0	0	0	0	0	0	0	0	0	1	7	7	7	7	4	4	7	7	1	1	2	2	7	5	7	7	6	6	6	7	7	6	1	4	6	6
1696	EFA	w	46	0	0	0	0	0	0	0	0	0	0	0	1	0	0	0	0	0	0	0	0	5	6	6	5	4	5	3	6	1	1	1	1	7	7	7	7	7	5	6	5	5	4	1	1	6	6
1697	CFA	m	59	0	0	1	0	0	0	0	0	0	0	0	0	0	0	0	0	0	0	0	0	7	7	7	7	7	7	5	7	1	1	1	2	7	7	7	7	7	5	6	7	7	3	3	4	6	5
1698	EFA	m	45	0	0	1	1	0	0	0	0	0	0	0	0	0	0	0	0	0	0	0	0	7	7	7	3	4	4	4	4	2	1	1	1	5	4	7	4	4	7	7	6	7	4	2	7	7	5
1699	CFA	m	23	0	0	0	0	1	0	0	0	0	0	1	0	0	0	0	0	0	0	0	0	7	7	6	7	5	5	7	7	4	1	1	1	7	7	7	5	7	1	1	7	7	7	7	7	5	5
1700	EFA	m	21	0	0	0	0	0	0	0	0	0	0	0	0	0	0	0	0	0	0	0	1	5	5	5	5	5	4	5	5	2	2	3	3	4	3	4	2	4	2	2	4	4	4	3	3	2	4
1701	EFA	m	46	0	0	0	1	0	0	1	0	0	0	0	0	0	0	0	0	0	0	0	0	3	6	4	4	3	4	2	3	2	2	1	5	6	5	5	6	4	4	5	7	4	7	4	5	4	1
1702	CFA	w	69	0	1	0	0	0	0	0	0	0	0	0	0	0	0	0	0	0	0	0	0	7	7	7	6	6	5	7	6	4	2	1	7	7	7	7	7	7	7	7	7	7	6	6	4	6	5
1703	EFA	m	47	0	0	0	0	0	0	0	0	0	0	0	0	0	0	0	0	0	0	0	1	7	7	7	7	1	6	7	6	1	1	1	6	1	6	6	1	4	3	4	6	6	7	6	1	7	1
1704	CFA	w	64	0	1	0	0	0	0	0	0	0	0	0	0	0	0	0	0	0	0	0	0	7	7	6	6	6	5	7	5	5	4	2	4	6	6	6	6	5	6	7	6	7	6	5	4	5	7
1705	CFA	w	53	1	1	0	0	0	0	0	0	0	0	0	0	0	0	0	0	0	0	0	0	7	7	6	4	4	3	6	4	6	1	1	5	4	4	7	4	7	7	5	6	6	7	7	5	4	4
1706	CFA	w	44	0	0	1	1	0	0	0	0	0	0	0	0	0	0	0	0	0	0	0	0	7	7	7	5	1	5	4	6	1	1	1	1	6	7	7	6	2	3	6	7	7	4	1	2	6	5
1707	CFA	w	34	0	0	0	0	1	0	0	0	0	0	0	0	0	0	0	0	0	0	0	0	5	5	5	3	3	3	3	3	3	3	3	3	5	5	5	5	3	3	5	3	5	3	3	3	3	3
1708	EFA	m	64	0	0	0	0	0	0	0	0	0	0	0	0	0	0	0	0	0	0	1	0	7	7	7	5	5	6	6	7	2	1	1	1	7	5	7	6	7	1	2	3	5	6	2	4	6	6
1709	CFA	w	55	0	0	0	0	0	0	0	0	0	0	0	0	0	1	0	0	0	0	0	0	7	7	7	7	7	7	5	7	1	1	3	5	7	6	7	7	7	1	1	7	6	7	7	7	7	6
1710	CFA	m	63	1	0	1	0	0	0	0	1	0	0	0	0	0	0	0	0	0	0	0	0	7	6	7	7	6	6	7	7	1	1	1	1	7	7	7	5	5	5	5	7	7	5	2	4	6	4
1711	EFA	w	30	1	1	0	0	0	0	0	0	0	0	0	0	0	0	0	0	0	0	0	0	7	7	7	5	6	6	7	7	1	1	1	1	7	7	7	7	7	7	7	7	7	7	7	7	7	1
1712	EFA	w	28	0	0	0	0	0	0	0	0	0	0	0	0	0	1	0	0	0	0	0	0	7	7	7	7	7	7	1	7	1	1	1	1	7	7	7	7	7	7	7	7	7	1	1	1	7	7
1713	EFA	m	28	0	1	1	0	0	0	0	0	0	0	0	0	0	0	0	0	0	0	0	0	5	7	4	1	2	1	2	5	7	6	5	5	5	3	6	6	5	1	7	2	3	5	5	7	1	1
1714	CFA	m	66	0	0	0	0	0	0	0	0	0	0	1	0	0	0	0	0	0	0	0	0	7	7	7	6	4	6	6	6	1	1	1	3	5	7	7	6	6	6	6	6	6	5	6	6	6	7
1715	CFA	w	47	0	1	1	1	0	0	0	0	0	0	0	0	0	0	0	0	0	0	0	0	7	7	7	4	7	7	6	7	6	1	1	2	7	7	7	6	7	7	7	7	7	7	7	6	1	1
1716	EFA	m	62	0	0	0	0	0	0	0	0	0	0	0	0	0	0	0	0	1	0	0	0	6	7	6	7	7	6	5	6	1	1	1	1	7	7	7	7	5	6	6	7	7	1	1	1	6	5
1717	CFA	w	37	0	0	0	0	0	0	0	0	0	0	0	0	1	0	0	0	0	0	0	0	5	6	5	5	3	2	4	5	4	2	1	3	7	6	7	6	5	6	7	6	7	5	5	6	6	3
1718	CFA	w	62	0	0	0	0	0	1	0	0	0	0	0	0	0	0	0	0	0	0	0	0	7	6	7	4	4	5	4	5	1	1	1	1	6	5	5	5	6	4	5	7	6	1	3	4	1	1
1719	EFA	w	24	1	0	0	1	0	0	0	0	0	0	0	0	0	0	0	0	0	0	0	0	7	7	7	1	2	2	1	7	1	1	1	1	7	7	7	7	7	7	7	7	7	7	1	1	6	4
1720	CFA	m	65	0	1	0	0	0	0	0	0	0	0	0	0	0	0	0	0	0	0	0	0	7	7	6	5	5	6	6	7	6	2	1	1	7	6	7	6	3	7	7	6	7	6	7	2	6	5
1721	EFA	m	58	0	0	0	0	0	0	1	0	0	0	0	0	0	0	0	0	0	0	0	0	1	7	7	1	1	1	6	1	1	6	1	7	7	5	7	7	7	7	7	7	7	7	7	7	1	1
1722	EFA	m	29	0	0	0	0	0	0	0	0	0	0	0	0	0	1	0	0	0	0	0	0	6	6	7	5	6	6	5	5	2	1	1	6	7	7	7	6	7	7	7	6	6	3	5	3	7	4
1723	EFA	m	65	0	0	0	1	0	0	0	0	0	0	0	0	0	0	0	0	0	0	1	0	3	5	3	2	3	2	3	4	7	2	4	7	7	7	7	7	7	7	7	7	3	4	4	4	7	4
1724	EFA	w	42	0	0	0	0	1	0	0	0	0	0	1	0	0	0	1	0	1	0	0	0	7	7	7	7	5	7	7	7	2	1	1	4	7	7	7	7	7	7	7	7	7	7	3	2	7	5
1725	EFA	w	61	0	0	0	0	0	0	0	0	0	0	1	0	0	0	0	0	0	0	0	0	7	7	7	7	7	7	7	7	1	1	1	1	7	7	7	7	7	7	7	7	7	7	6	1	6	2
1726	CFA	m	28	0	0	0	0	0	0	0	0	0	0	0	0	1	0	0	0	0	0	0	0	6	5	3	1	6	7	6	6	1	1	1	1	7	5	6	1	6	6	5	6	5	1	1	3	1	6
1727	EFA	w	65	0	0	1	0	0	0	0	0	0	0	0	0	0	0	0	0	0	0	0	0	7	7	7	7	4	5	2	7	1	1	1	2	7	7	7	7	7	7	5	7	7	5	3	2	2	1
1728	CFA	w	28	0	0	0	0	1	0	0	1	0	0	0	0	0	0	0	0	0	0	0	0	1	2	1	1	1	1	2	4	5	5	1	7	5	5	4	5	3	6	5	6	2	5	5	3	3	3
1729	CFA	w	68	0	1	0	0	0	0	0	0	0	0	0	0	0	0	0	0	0	0	0	0	7	7	7	7	7	6	7	7	5	3	1	6	6	7	7	7	7	6	6	7	6	7	7	4	4	6
1730	EFA	w	26	0	0	0	1	0	1	0	0	0	0	0	0	0	0	0	0	0	0	0	0	7	5	6	1	1	6	1	5	1	1	1	1	1	7	1	1	5	1	1	5	6	5	1	5	1	1
1731	CFA	m	63	0	0	0	0	0	0	0	0	0	0	1	0	0	0	0	0	0	0	0	0	7	7	7	7	7	7	7	7	1	1	1	1	7	7	7	7	7	7	7	7	7	7	7	1	7	7
1732	EFA	w	25	0	1	0	0	0	0	0	0	0	0	0	0	0	0	0	0	0	0	0	0	7	7	7	3	5	3	7	4	6	5	1	4	7	6	7	5	5	7	7	4	7	7	7	4	6	1
1733	EFA	w	35	0	1	0	0	0	0	0	0	0	0	0	0	0	0	0	0	0	0	0	0	7	7	7	6	7	6	7	7	7	1	1	7	6	7	7	7	7	7	7	7	7	7	7	7	7	6
1734	EFA	w	45	0	0	1	1	0	0	0	0	1	0	0	0	0	0	0	0	0	0	0	0	7	7	7	4	6	6	7	7	1	1	1	1	1	5	7	6	6	7	7	5	5	5	7	1	7	6
1735	CFA	m	27	0	0	0	0	0	0	0	0	0	0	1	0	0	0	0	0	0	0	0	0	7	6	4	5	5	6	7	5	3	3	2	1	6	6	6	6	6	4	6	6	4	5	5	5	7	5
1736	CFA	m	53	0	1	0	1	0	0	0	0	0	0	0	0	0	0	0	0	0	0	0	0	6	6	6	5	6	4	4	6	4	2	1	2	7	6	6	6	6	6	6	5	6	5	4	1	7	6
1739	CFA	w	66	0	0	0	0	0	0	0	0	0	0	0	1	0	0	0	0	0	0	0	0	4	4	4	5	4	6	4	6	2	4	1	2	6	7	7	4	7	1	1	6	6	6	6	4	4	3
1740	CFA	w	68	0	0	0	0	0	0	0	0	0	0	0	1	1	0	0	0	0	0	0	0	4	4	4	4	5	5	6	3	2	1	1	3	7	6	7	6	6	5	6	5	5	5	6	4	5	4
1741	EFA	m	43	0	0	0	0	0	0	0	0	0	0	1	0	0	0	0	0	0	0	0	0	5	4	5	5	4	4	5	4	5	5	3	5	4	5	5	5	4	4	4	4	4	4	4	4	4	4
1742	EFA	m	67	0	0	0	0	0	0	0	0	0	0	1	0	0	0	0	0	0	0	0	0	5	4	5	4	3	3	5	4	2	2	2	2	5	5	6	2	4	5	4	5	4	2	4	2	5	5
1743	CFA	w	53	0	0	0	1	0	0	0	1	0	0	0	0	0	0	0	0	0	0	1	0	1	6	4	5	1	1	5	1	5	5	1	7	7	7	7	7	7	7	7	7	7	7	5	5	5	1
1744	EFA	w	52	0	0	1	0	0	0	0	0	0	0	0	0	0	0	0	0	0	0	0	0	7	7	7	4	4	4	6	4	7	2	4	4	5	7	7	7	4	6	7	6	7	4	7	7	4	4
1745	CFA	m	61	0	0	0	0	1	0	0	0	0	0	0	0	0	0	0	0	0	0	0	0	6	7	5	5	5	5	4	6	1	2	1	1	7	6	7	5	5	4	4	6	5	5	4	4	6	6
1746	CFA	w	62	0	0	0	1	0	0	0	0	0	0	0	0	0	0	0	0	0	0	0	0	7	7	7	6	4	5	4	6	1	1	1	1	7	7	7	4	5	7	7	6	7	1	4	1	5	6
1747	CFA	w	61	0	0	0	0	0	0	0	0	0	0	0	0	0	0	0	0	0	0	0	1	6	6	4	5	2	3	4	5	5	1	1	1	7	7	7	6	6	3	5	7	7	1	1	1	6	1
1748	EFA	w	34	0	0	0	0	0	0	0	0	0	0	0	0	0	1	0	0	0	0	0	0	7	7	7	7	7	7	1	7	1	1	1	1	7	7	7	7	7	5	7	7	7	2	7	1	7	7
1749	EFA	w	60	0	0	0	0	0	0	0	0	0	0	0	0	0	0	0	0	1	0	0	0	7	7	7	6	7	7	6	7	1	2	2	1	7	6	7	6	5	4	6	7	6	2	2	2	7	5
1750	CFA	m	66	0	0	1	1	1	0	0	0	0	0	0	0	0	0	0	0	0	0	0	0	7	6	2	7	6	1	2	2	1	1	1	3	7	7	7	7	2	7	7	6	6	4	4	2	1	1
1751	EFA	m	59	0	0	0	0	0	0	0	0	1	0	0	0	0	0	0	0	0	0	0	0	7	7	7	7	7	6	7	7	1	1	1	1	7	7	7	7	7	4	5	7	7	7	7	7	6	5
1752	EFA	m	58	1	0	0	0	0	0	0	0	0	0	0	0	0	0	0	0	0	0	0	0	5	6	5	5	5	5	6	5	2	1	1	1	5	5	6	5	6	5	5	6	6	6	7	1	3	4
1753	CFA	w	67	0	1	0	0	0	0	0	0	0	0	0	0	0	0	0	0	0	0	0	0	7	7	7	7	4	7	7	7	1	1	1	1	7	7	7	7	7	5	7	7	7	4	5	5	5	4
1754	EFA	w	30	0	0	0	0	0	0	0	0	0	0	0	0	0	0	0	0	1	0	0	0	7	7	7	7	7	7	7	7	4	2	1	3	7	7	7	7	7	7	7	7	7	7	7	7	6	7
1755	CFA	m	26	1	0	0	0	1	0	0	0	0	0	0	0	0	0	0	0	0	0	0	0	7	7	6	5	5	7	7	6	1	1	1	2	4	4	6	7	7	3	5	6	5	5	7	4	3	5
1756	CFA	w	38	0	0	1	0	0	0	1	0	0	0	0	0	0	0	0	0	0	0	0	0	5	7	6	3	2	3	3	3	7	5	2	2	6	6	5	5	5	6	5	7	7	6	6	6	4	1
1757	EFA	w	64	0	0	0	1	0	0	0	0	0	0	0	0	0	0	0	0	0	0	0	0	7	7	7	7	2	7	4	7	1	1	1	1	7	7	7	7	7	7	7	7	7	5	2	1	7	7
1758	CFA	m	51	1	0	0	1	0	0	0	0	0	0	0	0	0	0	0	0	0	0	0	0	7	7	7	4	4	7	2	3	1	1	1	1	6	6	6	7	7	3	6	7	7	4	3	5	4	6
1759	EFA	w	44	0	0	0	0	0	0	0	0	1	0	0	0	0	0	0	0	0	0	0	0	6	7	7	5	3	5	1	1	1	1	1	2	6	6	7	5	6	5	5	7	6	1	2	1	5	2
1760	CFA	w	60	0	0	1	1	0	0	0	0	0	0	0	0	0	0	0	0	0	0	0	0	7	7	7	5	5	4	6	6	1	1	1	2	7	7	7	6	7	7	7	5	7	7	7	5	6	2
1761	CFA	m	64	0	1	1	0	0	0	0	0	0	0	0	0	0	0	0	0	0	0	0	0	7	6	7	6	5	6	5	7	5	1	1	1	7	7	7	6	7	6	7	7	7	6	6	5	6	6
1762	CFA	w	53	1	0	0	0	0	0	0	0	0	0	0	0	0	0	0	0	0	0	0	0	7	7	7	5	4	7	6	7	1	1	1	1	7	7	7	7	7	5	7	7	6	5	6	5	1	6
1763	CFA	w	55	0	1	0	0	0	0	0	0	0	0	0	0	0	0	0	0	0	0	0	0	7	7	7	7	3	7	7	7	2	3	2	2	7	5	7	6	5	6	5	7	7	2	6	1	1	5
1764	EFA	w	57	0	0	0	0	0	0	0	0	0	0	1	0	0	0	0	0	0	0	0	0	7	7	6	4	6	4	7	7	2	2	1	2	7	7	7	5	7	7	7	6	7	6	5	4	7	7
1765	EFA	m	27	0	0	0	0	0	0	0	0	1	0	0	0	0	0	0	0	0	0	0	0	7	7	7	4	7	7	7	4	1	1	1	6	4	1	6	4	4	4	7	4	1	1	4	1	7	4
1766	EFA	w	62	0	1	1	0	0	0	0	0	0	0	0	0	0	0	0	0	0	0	0	0	7	7	7	6	4	7	7	4	2	2	1	1	7	7	7	6	6	7	7	7	7	7	7	2	1	1
1767	CFA	w	65	0	0	1	1	0	0	0	0	0	0	0	0	0	0	0	0	0	0	0	0	7	7	7	4	6	7	5	6	1	1	1	1	4	6	7	7	7	6	7	7	7	7	7	4	4	2
1768	CFA	m	67	0	0	0	0	0	0	0	0	0	0	0	0	0	0	0	0	0	1	1	0	7	7	7	7	7	7	5	7	1	1	1	3	7	7	7	7	7	7	7	7	7	7	4	7	7	5
1769	EFA	w	40	0	1	0	0	0	0	0	0	0	0	0	0	0	0	0	0	0	0	0	0	4	5	4	1	3	1	3	4	1	1	1	4	5	5	5	4	5	5	5	4	4	5	5	4	1	1
1770	CFA	m	53	0	0	0	0	0	1	0	0	0	0	0	0	0	0	0	0	0	0	1	0	7	7	6	3	4	3	1	3	4	6	3	6	4	3	7	4	4	5	6	6	7	1	5	6	4	4
1771	EFA	m	51	0	0	0	0	0	0	0	0	0	0	0	0	0	0	0	0	0	0	0	1	6	7	7	7	6	7	1	6	1	1	1	1	6	7	7	6	7	1	6	7	6	1	1	1	6	6
1772	CFA	m	68	0	0	0	0	0	0	0	0	0	0	1	0	0	0	0	0	0	0	0	0	6	6	6	6	5	6	5	6	2	2	2	2	5	6	6	5	6	4	5	2	6	4	3	2	6	6
1773	CFA	m	61	0	0	0	0	0	0	0	0	0	0	0	0	0	0	0	1	0	0	0	0	5	6	3	3	3	2	4	3	3	2	2	5	5	6	6	5	4	6	6	5	5	4	5	4	5	4
1774	CFA	m	68	1	0	0	1	0	0	0	0	0	0	0	0	0	0	0	0	0	0	1	0	7	7	1	7	7	1	6	4	7	6	5	7	3	7	1	6	7	7	6	6	6	7	7	7	3	4
1775	EFA	m	64	0	1	0	0	0	0	0	0	0	0	0	0	0	0	0	0	0	0	0	0	7	6	6	5	4	6	5	5	1	1	1	1	6	5	6	4	5	4	5	6	4	4	2	1	2	1
1776	EFA	w	36	1	0	0	0	0	0	0	0	0	0	0	0	0	0	0	0	0	0	0	0	6	6	7	5	3	4	2	3	2	1	1	1	7	7	7	7	7	7	7	7	7	1	1	1	6	3
1777	CFA	w	67	1	1	1	1	0	0	0	0	0	0	0	0	0	0	0	0	0	0	0	0	7	7	6	5	5	5	4	6	2	2	1	1	7	7	7	7	6	6	7	6	7	6	2	1	6	4
1778	CFA	m	54	0	0	0	0	0	0	0	0	0	0	1	0	0	0	0	0	0	0	0	0	5	4	1	1	1	2	1	1	1	1	1	1	1	4	5	1	1	1	4	1	1	1	1	1	1	1
1779	CFA	w	38	0	1	0	0	0	0	0	0	0	0	0	0	0	0	0	0	0	0	0	0	7	7	6	1	3	3	5	4	3	1	1	1	6	5	7	5	4	7	6	7	7	4	4	3	2	2
1780	EFA	w	62	0	1	0	0	0	0	0	0	0	0	0	0	0	0	0	0	0	0	0	0	7	7	5	4	4	4	7	5	4	5	1	5	7	6	7	7	7	6	7	7	7	7	7	3	4	4
1781	EFA	w	29	0	0	0	0	0	0	0	0	0	0	0	0	0	1	0	0	0	0	0	0	7	7	6	5	5	5	5	5	2	1	1	1	6	6	7	5	5	6	4	6	6	5	7	1	2	1
1782	EFA	w	48	1	1	1	1	0	0	0	0	0	1	0	0	0	0	0	0	0	0	1	0	6	6	6	4	4	3	5	3	3	2	1	3	5	6	6	6	6	7	6	6	6	6	6	6	5	4
1783	CFA	w	60	0	0	0	0	0	0	1	0	0	0	0	0	0	0	0	0	0	0	0	0	5	6	5	4	5	4	7	4	7	7	3	5	5	4	6	6	6	4	5	5	4	7	7	7	5	4
1784	CFA	m	44	0	0	0	0	1	0	0	0	0	0	0	0	0	0	0	0	0	0	0	0	7	7	7	7	7	1	7	1	1	1	1	1	7	7	7	7	5	7	7	7	6	4	1	7	4	1
1786	EFA	w	25	0	0	0	0	1	0	0	0	1	1	0	0	0	0	0	0	0	0	1	0	7	7	5	7	7	7	7	7	1	1	1	1	4	5	7	5	7	3	3	7	7	7	4	7	7	4
1787	EFA	w	60	1	0	0	0	0	0	0	0	0	0	0	0	0	0	0	0	0	0	0	0	7	7	7	7	7	7	6	7	1	1	1	1	7	7	7	7	7	7	7	7	7	1	1	1	7	7
1788	CFA	w	64	0	0	1	0	0	0	0	0	0	0	0	0	0	0	0	0	0	0	0	0	7	7	7	4	6	7	5	6	1	1	1	1	6	7	7	6	7	5	6	7	7	6	1	1	5	1
1789	CFA	m	49	0	0	0	0	0	0	0	0	0	0	1	0	0	0	0	0	0	0	0	0	5	7	5	6	5	5	6	5	3	2	4	2	5	4	5	5	5	3	2	4	5	5	5	2	4	5
1790	CFA	w	44	0	0	0	0	0	0	1	0	0	0	0	0	0	0	0	0	0	0	0	0	7	7	7	7	7	7	4	7	4	4	4	4	7	7	7	5	7	1	4	7	7	7	7	7	4	7
1791	CFA	w	47	0	0	0	0	0	0	0	0	0	0	0	0	0	0	1	0	0	0	0	0	4	4	4	4	4	4	4	4	1	1	1	1	6	7	7	5	4	6	6	4	6	4	1	4	6	6
1792	EFA	w	63	0	0	0	0	0	0	0	0	0	0	0	0	0	0	0	0	0	0	0	1	7	7	6	7	6	6	6	6	3	1	1	3	5	5	7	5	4	3	3	7	6	7	4	4	4	2
1793	CFA	w	35	0	0	0	0	0	0	0	0	0	0	0	0	0	0	0	0	1	0	0	0	7	7	7	7	7	7	2	7	1	1	1	1	7	7	7	7	7	7	7	7	7	1	1	1	7	7
1794	EFA	m	64	0	0	0	1	1	0	0	0	1	1	0	0	0	0	0	0	0	0	1	0	7	7	5	7	4	4	7	7	1	1	1	1	4	4	7	4	2	2	4	5	4	7	4	1	2	2
1795	EFA	w	34	0	0	0	0	0	0	0	0	0	0	0	0	0	0	0	0	0	0	0	1	5	5	5	4	5	5	5	1	1	1	1	1	5	5	4	5	5	1	1	1	4	1	1	1	3	4
1796	EFA	m	64	0	0	0	0	0	0	0	0	0	0	0	0	0	0	0	0	0	0	0	1	7	6	7	6	5	6	7	6	2	1	1	1	5	6	6	5	6	1	5	5	4	6	6	4	6	6
1797	CFA	w	54	0	0	0	0	0	0	0	0	0	0	0	0	0	0	0	0	1	0	0	0	5	5	5	5	5	5	3	5	3	3	2	2	5	5	5	5	5	6	5	5	6	5	5	4	4	3
1798	EFA	w	46	0	0	1	0	0	0	0	0	0	0	0	0	0	0	0	0	0	0	0	0	6	7	7	4	5	7	4	7	1	1	1	1	5	5	6	6	4	4	7	7	7	1	1	1	1	1
1799	EFA	m	52	0	0	0	0	1	0	0	0	0	0	1	0	0	0	0	0	0	0	0	0	7	7	7	7	7	7	7	7	1	1	1	1	7	5	7	5	7	7	7	7	5	7	7	5	5	7
1800	CFA	w	63	0	0	0	0	0	0	1	0	0	0	0	0	0	0	0	0	0	0	0	0	7	7	7	7	7	7	7	7	7	7	2	7	7	7	7	7	7	7	7	7	7	7	7	7	7	7
1801	CFA	w	62	0	0	1	1	0	0	0	0	1	0	0	0	0	0	0	0	0	0	0	0	7	7	7	7	7	7	7	7	1	1	1	1	7	7	7	7	1	7	7	7	7	1	2	3	7	7
1802	EFA	w	28	0	0	0	0	1	0	0	0	0	0	0	0	0	0	0	0	0	0	0	0	7	7	7	7	6	7	7	7	2	1	1	2	7	7	7	6	7	7	7	7	7	7	7	3	6	3
1803	EFA	w	65	0	0	0	1	0	0	0	0	0	0	0	0	0	0	0	0	0	0	0	0	7	7	7	7	4	7	3	7	1	1	1	1	7	7	7	7	7	7	7	7	7	6	3	4	3	7
1804	CFA	w	66	0	0	0	0	0	0	1	0	0	0	0	0	1	0	0	0	0	0	1	0	6	6	6	6	6	6	6	6	2	1	1	2	6	6	6	3	6	6	6	6	6	6	6	5	6	6
1805	EFA	w	34	0	1	0	0	0	0	0	0	0	0	0	0	0	0	0	0	0	0	0	0	7	7	7	3	5	2	5	5	2	3	1	1	5	5	7	7	6	7	6	7	6	7	6	5	2	2
1806	EFA	m	29	0	0	0	0	0	0	0	0	0	0	1	0	0	0	0	0	0	0	0	0	7	5	5	5	4	5	3	5	3	1	1	1	7	6	7	7	7	3	1	6	4	6	3	1	6	5
1807	CFA	m	63	0	0	0	0	0	0	0	0	0	0	0	0	0	0	0	1	0	0	0	0	5	5	4	4	4	3	6	3	2	3	2	2	5	5	5	5	6	5	5	5	5	5	6	5	5	5
1808	CFA	m	57	0	1	1	0	0	0	0	0	0	0	0	0	0	0	0	0	0	0	0	0	6	7	6	2	4	3	2	5	2	1	1	2	6	6	7	2	6	6	5	6	6	3	5	1	2	3
1809	EFA	w	51	0	0	1	0	0	0	0	0	1	0	0	0	0	0	0	0	0	0	0	0	7	7	7	6	7	7	3	7	1	1	1	1	1	1	7	7	7	5	2	7	7	7	7	1	2	1
1810	CFA	w	61	0	0	0	0	0	0	0	0	0	0	0	0	0	0	0	0	0	0	0	1	7	7	6	1	1	1	1	1	1	1	1	3	7	7	7	7	1	1	1	7	7	1	1	1	2	1
1811	EFA	w	52	0	0	1	0	0	0	0	0	1	0	0	0	0	0	0	0	0	0	0	0	7	7	7	7	7	7	7	7	1	1	1	1	7	7	7	7	7	1	1	7	7	7	7	1	7	7
1812	EFA	m	65	0	0	0	0	1	0	1	0	0	0	1	0	0	0	0	0	0	0	0	0	5	6	5	4	4	4	6	5	3	2	3	3	5	5	5	5	7	6	4	4	5	4	3	6	6	5
1813	CFA	w	60	0	1	0	0	0	0	0	0	0	0	0	0	0	0	0	0	0	0	0	0	7	7	7	6	5	6	7	6	2	1	1	1	5	7	7	5	6	6	5	7	7	5	7	5	3	1
1814	CFA	m	67	1	1	1	1	1	0	0	0	0	0	0	0	0	0	0	0	1	0	0	0	6	7	7	7	5	6	7	7	3	1	1	2	7	7	7	6	6	6	6	6	6	4	4	2	4	6
1815	EFA	w	41	0	1	0	0	0	0	0	0	0	0	0	0	0	0	0	0	0	0	0	0	7	7	7	5	4	6	5	6	5	3	1	3	5	6	7	7	7	7	7	7	7	5	5	4	4	5
1817	EFA	w	51	0	0	0	0	1	0	0	0	0	0	0	0	0	0	0	0	0	0	0	0	7	7	7	7	7	5	4	7	1	1	1	1	7	7	7	7	7	7	7	7	7	7	7	7	7	7
1818	EFA	w	57	0	0	0	1	0	0	0	0	0	0	0	0	0	0	0	1	1	0	0	0	7	7	7	5	5	6	7	6	6	6	1	4	6	7	7	5	7	7	6	6	7	7	5	6	5	5
1819	EFA	m	52	1	1	1	1	1	1	0	0	0	0	0	0	0	0	0	0	0	0	0	0	7	7	7	7	6	7	7	7	2	2	2	3	7	7	7	6	6	6	6	6	7	6	5	3	7	5
1820	CFA	m	22	0	0	0	1	1	0	0	1	0	0	0	0	0	0	0	1	0	0	1	0	2	1	1	1	1	1	1	2	2	1	1	5	7	7	7	5	5	7	7	3	1	3	3	1	3	1
1821	CFA	w	26	0	0	0	0	0	0	0	0	0	0	0	0	0	1	0	0	0	0	0	0	7	7	7	6	5	7	7	7	1	1	1	3	7	7	7	7	7	4	4	7	7	7	6	4	7	7
1822	EFA	w	64	0	0	0	0	0	1	1	1	0	0	0	0	0	0	0	0	0	0	0	0	7	6	5	1	3	1	4	1	4	1	1	4	6	2	7	4	1	4	2	3	5	5	5	7	1	1
1823	CFA	w	52	0	1	0	0	0	0	0	0	0	0	0	0	0	0	0	0	0	0	0	0	7	7	7	2	4	3	7	7	7	3	1	3	7	7	7	7	7	7	7	7	7	7	7	7	7	7
1824	EFA	m	62	1	1	0	0	0	0	0	0	0	0	0	1	1	0	0	0	0	0	0	0	7	7	6	6	6	6	6	7	3	1	1	2	6	7	6	6	6	5	3	6	6	7	6	4	2	6
1825	CFA	w	51	0	0	0	0	0	0	0	0	0	0	0	0	0	0	0	0	1	0	0	0	7	7	7	7	4	7	4	7	1	1	1	1	7	7	7	4	7	1	1	7	7	1	1	1	5	1
1826	EFA	m	51	0	0	0	0	0	0	0	0	0	0	1	0	0	0	0	0	0	0	0	0	7	7	7	7	7	6	3	5	1	1	1	2	6	7	7	5	7	7	7	6	7	1	6	6	7	7
1827	EFA	w	61	0	0	0	0	0	0	0	0	0	0	0	0	0	0	0	0	0	0	0	1	7	7	7	6	4	6	7	6	6	4	3	7	7	7	7	7	7	6	4	7	5	7	7	6	5	6
1828	CFA	m	63	0	0	1	1	0	0	0	0	1	0	0	0	0	0	0	0	0	0	0	0	7	7	7	7	6	7	6	7	3	1	1	1	7	5	7	4	6	4	5	4	7	4	7	1	1	4
1829	CFA	w	58	0	0	0	0	0	1	0	0	0	0	0	0	0	0	0	0	0	0	0	0	7	7	7	4	7	7	7	7	4	1	1	7	7	7	7	7	4	7	7	7	7	7	7	4	4	4
1830	EFA	m	69	0	0	0	0	0	0	0	0	0	0	0	0	0	0	1	0	0	0	0	0	3	4	1	3	3	3	2	5	2	1	1	4	5	6	6	5	3	1	4	2	4	1	2	2	4	5
1831	CFA	m	26	0	0	0	0	0	0	0	0	0	0	0	0	1	0	0	0	0	0	0	0	7	7	6	5	6	7	4	6	4	1	1	2	7	6	7	7	5	4	4	6	6	6	5	5	5	7
1832	EFA	w	67	0	0	0	0	0	0	0	0	0	0	0	0	0	0	1	0	0	0	0	0	6	7	7	6	5	6	5	6	1	3	1	1	6	7	7	6	7	3	3	5	6	4	3	3	7	5
1833	EFA	m	23	0	0	0	0	1	0	0	0	0	0	0	0	0	0	0	0	0	0	0	0	5	7	7	7	7	7	3	7	1	3	1	5	7	7	7	4	7	7	7	7	7	6	7	7	4	2
1834	EFA	w	47	0	0	0	1	0	0	1	0	0	0	0	0	0	0	0	0	0	0	0	0	7	7	7	6	7	4	7	7	7	6	2	7	7	7	7	7	7	7	7	7	7	7	7	7	7	7
1835	EFA	w	47	0	0	0	1	0	0	1	0	0	0	0	0	0	0	0	0	0	0	1	0	6	6	5	4	4	4	6	5	4	5	1	4	6	6	7	6	5	7	6	6	6	5	3	5	7	6
1836	CFA	w	36	0	0	0	0	0	0	1	0	0	0	0	0	0	0	0	0	0	0	0	0	7	7	7	2	2	5	2	5	7	2	6	7	7	7	7	7	7	7	7	7	7	7	4	7	2	1
1837	EFA	w	50	0	0	0	0	0	1	1	0	0	0	0	0	0	0	0	0	0	0	0	0	7	7	7	5	4	7	4	4	1	1	1	1	7	7	7	7	7	7	7	7	7	4	4	7	1	2
1838	EFA	w	53	0	0	0	0	0	0	0	0	0	0	0	0	0	0	1	0	0	0	0	0	7	7	7	4	3	6	4	3	2	1	1	1	6	6	7	4	5	1	1	6	5	4	7	4	1	1
1839	EFA	w	57	0	0	0	0	0	0	0	0	0	0	1	0	0	0	0	0	0	0	0	0	7	7	7	7	7	7	6	7	1	1	1	1	7	7	7	6	6	7	7	7	7	6	7	1	7	7
1840	EFA	w	63	1	0	0	0	0	0	0	0	0	0	0	0	0	0	0	0	0	0	0	0	4	4	4	5	3	5	3	3	1	1	1	1	4	4	4	4	1	4	1	4	3	4	3	5	5	4
1841	EFA	m	55	0	0	0	0	0	0	0	0	0	0	0	0	0	0	1	0	0	0	0	0	7	5	3	1	1	5	1	1	1	1	1	1	6	4	7	5	7	1	1	1	1	5	4	1	1	5
1842	CFA	w	66	0	1	0	1	0	0	0	0	0	0	0	0	0	0	0	0	0	0	1	0	6	6	6	4	5	3	7	6	4	3	4	4	6	6	6	6	4	5	5	6	6	4	4	4	3	4
1844	EFA	m	63	0	0	0	0	0	0	0	0	0	0	0	0	0	0	0	0	0	0	0	1	6	6	6	5	6	5	3	6	3	1	2	3	6	7	6	5	6	4	4	5	6	7	7	5	5	5
1845	CFA	w	42	0	1	0	0	0	0	0	0	0	0	0	0	0	0	0	0	0	0	0	0	7	7	7	4	4	3	6	7	5	4	3	5	7	7	7	6	5	7	7	7	7	4	6	1	4	3
1846	EFA	w	27	1	0	0	0	0	1	0	0	0	0	0	0	0	0	0	0	0	0	0	0	5	4	3	3	5	3	3	3	4	3	1	3	6	6	5	3	6	5	3	5	4	4	3	3	3	3
1847	CFA	w	49	0	0	1	1	0	0	0	0	0	0	1	0	0	0	0	0	0	0	0	0	4	5	5	4	5	4	4	4	1	1	1	1	5	5	7	5	5	7	7	5	5	1	1	4	5	1
1848	CFA	w	66	0	0	0	0	0	0	0	0	0	0	0	0	1	0	0	0	0	0	0	0	7	7	7	5	6	4	4	7	1	1	1	1	7	7	7	7	7	7	7	7	7	1	1	7	1	5
1849	EFA	m	56	0	0	0	0	0	0	0	0	0	0	0	0	0	1	0	0	0	0	0	0	7	7	7	7	5	5	7	7	1	1	1	1	7	7	7	6	5	4	6	7	6	7	6	4	7	7
1850	EFA	w	31	0	0	0	1	0	0	0	0	0	0	0	0	0	0	0	0	0	0	0	0	1	1	1	1	1	1	1	1	7	7	7	7	1	1	1	1	1	1	7	1	1	1	1	1	1	1
1851	EFA	w	62	0	0	0	0	0	0	0	1	0	0	0	0	0	0	0	0	1	0	0	0	4	5	4	5	4	5	1	5	1	1	1	1	5	4	5	4	5	1	4	4	4	1	1	1	1	1
1852	EFA	m	41	0	0	0	0	0	0	0	0	0	0	0	0	0	0	0	0	0	0	0	1	6	5	7	5	4	5	4	4	2	3	1	2	5	4	5	5	5	4	4	5	5	3	3	2	2	3
1853	EFA	m	48	0	1	0	0	0	0	0	0	0	0	0	0	0	0	0	0	0	0	0	0	7	7	7	3	3	6	5	7	7	1	1	1	7	7	7	7	7	7	7	7	7	2	7	1	1	1
1854	CFA	w	34	0	0	0	0	0	0	0	0	0	0	0	1	0	0	1	0	1	1	0	0	3	3	4	6	2	3	2	2	2	1	1	2	7	6	7	5	7	5	4	4	5	3	2	2	5	5
1855	CFA	m	21	0	0	0	0	0	0	0	0	0	0	0	0	1	0	0	0	0	0	0	1	7	7	7	7	6	7	7	7	1	1	1	1	7	7	7	7	7	4	5	7	7	3	4	1	7	7
1856	EFA	w	38	0	0	0	0	0	1	0	0	0	0	0	0	0	0	0	0	0	0	0	0	7	7	7	7	5	4	4	4	1	1	1	1	7	7	7	7	7	7	7	7	7	1	7	1	7	6
1857	EFA	w	26	0	1	1	1	1	0	0	0	1	0	0	0	1	0	0	0	0	0	0	0	7	7	7	7	7	7	7	7	7	7	1	7	7	7	7	7	7	7	7	7	7	7	7	1	7	1
1858	CFA	m	50	0	0	0	0	0	0	0	0	1	0	0	0	0	0	0	0	0	0	0	0	7	7	7	7	7	6	7	6	1	1	1	1	6	5	7	1	6	1	1	6	6	7	6	1	5	1
1859	CFA	w	50	0	1	1	1	0	0	0	0	0	0	0	0	0	0	0	0	0	0	0	0	7	7	7	4	7	3	7	4	4	1	1	1	7	7	7	5	7	7	4	5	7	7	7	1	5	1
1860	EFA	w	51	0	0	0	0	0	0	0	0	0	0	1	0	0	0	0	0	0	0	0	0	6	5	5	5	5	5	1	5	1	5	1	1	4	7	6	4	5	1	5	1	5	5	5	1	1	5
1861	EFA	w	37	1	1	1	1	0	0	0	0	0	0	0	0	0	0	0	0	0	0	0	0	7	7	7	5	5	7	5	5	5	4	1	1	7	7	7	7	7	7	7	7	7	7	7	1	5	4
1862	CFA	w	33	0	0	0	0	0	0	0	0	0	0	0	0	0	0	0	0	0	0	0	1	5	4	5	4	5	4	4	2	1	1	1	1	1	1	4	1	1	1	1	1	4	5	5	3	1	1
1863	EFA	w	68	0	1	0	0	0	0	0	0	0	0	0	0	0	0	0	0	0	0	0	0	7	7	7	5	1	3	6	5	2	1	1	1	6	7	7	6	7	7	7	7	7	4	6	1	1	5
1864	CFA	m	27	1	1	1	0	1	0	0	0	0	0	0	0	0	0	0	0	0	0	0	0	7	7	7	2	3	4	7	3	2	1	1	1	7	7	7	7	7	7	7	7	7	7	7	4	7	3
1865	CFA	m	66	0	0	0	0	1	0	1	0	0	0	0	0	0	0	0	0	0	0	0	0	6	5	5	5	5	5	4	6	3	3	2	3	6	5	5	5	4	5	5	5	6	5	6	6	5	4
1866	CFA	m	57	0	0	0	0	0	1	0	0	0	0	0	0	0	0	0	0	0	0	0	0	7	6	4	2	5	1	2	4	5	7	2	4	7	7	7	5	7	4	3	7	5	6	6	7	6	4
1867	CFA	w	63	1	1	1	0	0	0	0	0	0	0	0	0	0	0	1	0	0	0	0	0	7	4	4	4	3	3	3	5	3	3	1	3	4	5	5	4	3	3	4	3	4	2	3	3	3	3
1868	EFA	w	44	0	0	1	0	0	0	0	0	0	0	0	0	0	0	0	0	0	0	0	0	6	6	6	1	4	7	6	6	1	1	4	4	6	6	6	6	5	4	5	7	5	1	4	4	3	3
1869	CFA	w	27	0	0	0	0	0	0	0	0	0	0	0	0	0	1	0	0	0	0	0	0	7	7	5	4	2	2	3	3	1	2	1	3	7	7	7	6	3	7	6	3	4	3	2	2	7	7
1870	EFA	w	28	1	0	0	0	0	0	0	0	0	0	0	0	0	0	0	0	0	0	0	0	7	7	7	5	5	6	5	7	1	1	1	1	7	6	7	5	4	7	5	7	7	4	4	5	4	1
1871	CFA	m	20	0	0	0	0	0	0	0	0	0	0	0	0	0	1	0	0	0	0	0	0	7	5	5	5	5	5	7	7	3	3	5	1	5	5	7	6	6	5	6	5	4	3	7	3	6	3
1872	CFA	w	55	0	0	1	0	0	0	0	0	0	0	0	0	0	0	0	0	0	0	0	0	7	7	7	4	2	5	7	7	1	1	1	2	7	7	7	7	7	7	7	6	7	7	7	7	5	6
1873	EFA	w	58	1	0	0	0	0	0	0	0	0	0	0	0	0	0	0	0	0	0	0	0	7	7	7	5	4	5	7	5	1	1	1	4	7	6	7	7	5	7	7	7	7	3	4	6	3	1
1874	CFA	m	55	1	1	1	1	0	0	0	0	0	0	1	0	0	0	0	0	0	0	0	0	7	7	7	7	7	7	7	1	1	1	1	1	7	7	7	7	7	7	7	7	7	6	7	5	7	7
1875	CFA	w	21	0	0	1	1	0	0	0	0	0	0	0	0	0	0	0	0	0	0	0	0	7	7	7	1	1	7	7	7	1	1	1	1	7	7	7	7	7	7	7	7	7	1	7	7	5	5
1876	EFA	w	42	0	0	0	1	0	0	0	0	0	0	0	0	0	0	0	0	1	0	0	0	6	6	6	5	4	5	5	5	4	4	4	4	6	5	6	5	6	6	6	6	6	4	4	4	5	4
1877	EFA	m	67	0	0	0	0	0	0	0	0	0	0	1	0	0	0	0	0	0	0	0	0	7	7	6	7	6	5	5	7	3	1	1	1	7	7	7	5	5	7	7	6	6	4	6	4	7	7
1878	EFA	w	61	0	1	0	0	0	0	0	0	0	0	0	0	0	0	0	0	0	0	0	0	7	7	7	7	7	1	7	7	7	6	1	6	7	7	7	6	7	7	7	7	7	4	7	5	6	1
1879	CFA	w	60	0	0	1	0	0	0	0	0	1	0	0	0	0	0	0	0	0	0	0	0	7	7	7	6	7	6	7	7	1	1	1	1	5	5	7	5	4	7	6	4	5	7	7	3	6	3
1881	EFA	w	59	0	0	0	0	0	1	0	0	0	0	0	0	0	0	0	0	0	0	0	0	7	7	6	4	4	6	4	4	6	4	4	4	7	7	7	5	4	7	7	7	7	4	6	6	4	1
1882	CFA	w	47	1	1	1	1	0	0	0	0	0	0	0	0	0	0	0	1	0	0	0	0	7	7	7	4	6	4	7	6	5	6	2	6	7	7	7	6	7	5	7	7	7	7	7	7	1	1
1883	EFA	m	22	0	0	0	0	1	0	0	0	0	0	0	0	0	0	0	0	0	0	1	0	5	5	4	5	3	4	4	5	2	1	2	3	4	6	7	4	6	7	7	4	5	7	6	4	4	4
1884	CFA	m	58	0	0	0	0	0	0	0	0	0	0	1	0	0	0	0	0	0	0	0	0	7	7	7	7	7	6	5	7	6	1	1	1	7	7	7	7	7	7	7	7	7	7	7	7	7	7
1885	EFA	w	53	0	0	0	0	0	0	0	1	0	0	0	0	0	0	0	0	0	0	0	0	4	7	4	1	2	1	1	4	2	1	1	2	3	4	3	4	4	6	7	3	5	6	3	4	1	1
1886	CFA	w	65	0	0	0	0	0	0	0	1	0	0	0	0	1	0	0	0	0	0	0	0	7	7	1	5	1	1	7	4	1	1	1	7	7	7	7	7	7	7	7	7	7	7	1	7	7	7
1887	CFA	w	50	0	0	0	0	0	0	0	0	0	0	0	0	0	1	0	0	0	0	0	0	7	7	7	7	6	7	6	7	1	1	1	1	7	7	7	7	7	6	6	6	5	2	3	1	7	5
1888	CFA	w	52	0	0	0	0	0	0	0	0	0	0	0	1	0	0	0	0	0	0	0	0	5	5	5	4	4	5	4	4	2	1	2	1	5	5	5	5	5	3	4	5	5	2	2	3	4	4
1889	CFA	w	21	0	0	0	0	1	0	0	0	0	0	0	0	0	0	0	0	0	0	0	0	7	7	7	4	7	6	4	7	1	1	1	1	6	6	7	7	7	6	5	7	7	7	7	7	6	1
1890	CFA	m	55	0	0	0	0	0	0	0	0	0	0	1	0	0	0	0	0	0	0	0	0	5	5	4	5	3	5	5	5	5	3	4	5	5	5	5	4	5	4	3	5	4	6	4	5	4	4
1891	EFA	w	26	0	0	0	0	0	0	0	0	0	0	0	0	0	1	0	0	0	0	0	0	7	7	7	2	2	7	3	7	1	1	1	1	7	7	7	7	2	7	7	7	7	1	1	1	6	3
1892	EFA	w	42	0	0	0	1	1	0	0	0	0	0	0	0	0	0	0	0	0	0	0	0	5	7	7	4	4	4	4	7	7	1	3	4	7	7	7	7	7	7	7	7	7	7	7	6	3	4
1893	EFA	w	65	1	0	1	1	0	0	0	0	0	0	0	0	0	0	0	0	0	0	0	0	7	7	7	5	7	6	6	7	2	1	1	1	7	5	7	7	7	7	7	7	7	7	7	7	1	1
1895	EFA	w	56	0	1	1	0	0	0	0	0	0	0	0	0	0	0	0	1	0	0	0	0	6	6	6	5	5	5	6	6	1	1	1	1	5	4	6	6	4	5	6	6	6	4	5	1	3	1
1896	EFA	w	62	0	0	0	0	0	0	0	0	0	0	1	0	0	0	0	0	0	0	0	0	1	1	1	1	1	1	1	1	1	1	1	1	7	7	7	1	1	7	1	1	1	1	1	1	1	1
1897	CFA	m	52	0	0	1	0	0	0	0	0	0	0	0	0	0	0	0	0	0	0	0	0	7	7	7	2	7	5	4	6	2	7	1	1	7	7	7	7	6	4	7	7	7	1	4	1	4	3
1898	EFA	m	23	0	0	0	0	0	0	0	0	0	0	1	0	0	0	0	0	0	0	0	0	1	7	1	7	6	1	7	7	1	1	1	7	7	7	7	7	7	7	7	7	7	7	7	6	7	7
1899	EFA	w	23	0	0	0	0	0	0	0	0	0	0	0	0	0	0	1	0	0	0	0	0	6	4	7	4	5	5	3	4	1	1	1	1	5	5	6	7	2	1	2	6	7	6	6	2	2	1
1900	CFA	m	55	0	0	0	0	1	0	0	0	0	0	0	0	0	0	0	0	0	0	0	0	7	7	7	5	6	7	3	7	1	1	1	1	7	7	7	7	7	6	6	7	7	1	1	1	5	2
1901	CFA	m	50	0	0	0	0	0	0	0	0	1	0	0	0	0	0	0	0	0	0	0	0	7	7	5	6	6	6	7	7	4	1	1	1	6	5	7	5	7	3	4	6	4	6	7	3	6	7
1902	EFA	m	69	0	0	0	0	0	0	0	0	0	0	1	0	0	0	0	0	0	0	0	0	7	7	7	7	7	7	4	7	3	1	1	2	7	7	7	7	7	4	4	7	7	4	6	3	6	7
1903	EFA	m	44	0	0	0	0	0	0	0	1	0	0	0	0	0	0	0	0	0	0	0	0	2	2	3	1	2	2	2	2	3	1	1	4	2	4	5	4	2	4	6	2	2	4	4	2	4	4
1904	CFA	m	43	0	0	0	0	0	0	0	0	0	0	1	0	0	0	0	0	0	0	0	0	7	7	7	7	5	6	5	5	2	5	1	5	7	7	7	3	7	1	2	5	6	7	7	1	5	7
1905	EFA	m	53	0	0	0	0	0	0	0	0	1	0	0	0	0	0	0	0	0	0	0	0	7	7	7	5	5	5	7	7	2	1	1	2	7	7	7	6	7	6	6	7	7	6	6	3	5	4
1906	EFA	m	49	1	0	0	0	0	0	0	0	0	0	0	0	0	0	0	0	0	0	0	0	7	7	7	7	7	7	7	4	1	1	1	1	7	7	7	4	7	7	7	7	7	4	4	1	7	1
1907	EFA	w	28	0	0	1	0	0	0	0	0	0	0	0	0	0	0	0	0	0	0	0	0	7	7	7	2	4	6	2	4	1	1	1	1	7	1	7	5	3	2	1	7	7	1	1	1	2	2
1908	EFA	w	49	0	0	0	0	0	0	0	0	0	0	0	0	0	0	0	0	0	0	1	0	6	4	3	5	4	2	7	6	6	6	6	7	6	4	6	5	7	7	6	2	6	6	4	6	4	4
1909	EFA	w	51	0	0	0	0	1	0	0	0	0	0	0	0	0	0	0	0	0	0	0	0	7	7	7	6	6	6	7	6	3	1	1	3	7	7	7	7	7	7	7	7	7	7	6	7	4	5
1910	EFA	m	54	0	0	0	0	0	0	0	0	0	0	1	0	0	0	0	0	0	0	0	0	7	7	7	6	6	5	6	5	4	1	1	1	7	6	7	6	7	7	6	3	6	5	7	3	6	6
1911	CFA	w	48	0	0	0	0	0	0	0	0	0	0	0	0	0	1	0	0	0	0	0	0	4	6	5	1	1	3	2	5	1	1	1	2	7	7	7	5	5	7	7	6	5	4	4	4	4	5
1912	EFA	w	46	0	0	1	1	0	0	0	0	1	0	0	0	0	0	0	0	0	0	0	0	7	7	7	5	4	5	7	4	7	7	1	5	5	7	7	7	7	7	5	4	4	7	7	3	7	1
1913	EFA	w	64	0	1	0	0	0	0	0	0	0	0	0	0	0	0	0	0	0	0	0	0	7	7	7	2	2	5	4	7	1	1	1	1	7	7	7	7	7	7	7	7	7	4	5	1	1	1
1914	CFA	w	67	0	0	0	0	0	0	0	0	0	0	1	0	0	0	0	0	0	0	0	0	7	7	5	7	7	6	6	7	1	1	1	1	7	7	7	7	7	6	6	7	7	7	5	5	6	7
1915	CFA	w	40	0	0	0	0	0	0	0	0	0	0	0	0	0	0	0	0	0	0	0	1	5	6	6	5	4	5	3	3	2	2	2	3	5	5	5	3	5	4	4	6	6	3	3	4	3	2
1916	EFA	m	69	1	0	0	0	0	0	0	0	0	0	0	0	0	0	0	0	0	0	0	0	7	6	6	6	6	6	4	6	1	1	2	1	5	5	6	5	6	3	2	6	6	2	2	3	3	3
1917	EFA	w	23	0	0	0	0	0	0	0	0	0	0	1	0	0	0	0	0	0	0	0	0	7	6	7	6	7	7	7	5	1	1	1	1	7	7	7	6	6	7	7	7	6	6	6	6	6	5
1918	CFA	m	64	1	1	0	1	1	0	0	1	0	1	0	0	0	0	0	0	0	0	0	0	4	4	4	4	4	4	7	4	7	7	4	6	4	5	7	4	5	7	7	4	4	7	4	5	7	4
1919	EFA	w	31	0	0	0	0	0	0	0	0	0	0	0	0	0	0	1	0	1	0	0	0	6	5	7	2	6	5	2	7	1	1	1	1	6	7	7	7	7	7	7	7	7	1	1	7	3	1
1920	CFA	w	57	0	0	0	0	0	1	0	0	0	0	0	0	0	0	0	0	0	0	0	0	7	7	7	7	7	7	7	7	1	1	1	1	7	7	7	7	7	4	5	7	7	4	7	1	7	7
1921	EFA	w	68	0	1	1	0	0	0	0	0	0	0	0	0	1	1	1	0	0	0	0	0	7	7	7	6	6	6	7	6	4	4	1	4	7	7	7	6	7	7	7	7	7	7	7	6	4	4
1922	CFA	m	42	0	0	0	0	0	0	0	0	0	0	0	0	0	0	0	1	0	0	0	0	4	4	5	4	3	3	4	4	4	4	3	4	5	5	4	5	5	4	4	4	5	6	4	4	4	3
1924	EFA	w	49	0	0	0	0	0	0	0	0	0	0	0	0	0	1	0	0	0	0	0	0	5	5	6	2	2	3	3	4	1	1	1	1	6	6	6	5	5	6	6	4	5	2	1	2	7	4
1925	EFA	m	23	0	0	0	0	1	0	0	0	0	0	0	0	0	0	0	0	0	0	0	0	5	7	7	3	4	4	5	4	7	1	4	5	7	7	7	5	3	6	7	7	7	3	7	4	7	4
1926	CFA	w	31	0	0	0	0	1	0	0	0	0	0	0	0	0	0	0	0	0	0	0	0	6	5	6	5	4	5	4	6	1	1	1	1	5	5	6	6	5	5	5	6	5	1	1	1	1	3
1927	EFA	w	37	0	0	1	1	0	0	0	0	0	0	0	0	0	0	0	0	0	0	0	0	6	7	7	6	5	7	5	6	1	1	1	1	7	6	7	7	6	7	7	7	7	3	2	5	7	6
1928	CFA	m	60	1	0	1	1	1	0	0	0	0	1	0	0	0	0	0	0	0	0	0	1	6	7	5	6	5	6	6	5	5	4	6	5	5	6	7	6	6	4	5	6	5	7	7	6	5	6
1929	CFA	m	45	0	0	0	0	0	0	0	0	0	0	1	0	0	0	0	0	0	0	0	0	7	7	7	7	7	5	4	5	1	1	1	1	4	5	7	3	5	6	6	5	5	4	6	6	7	6
1930	CFA	w	26	0	0	0	0	0	0	0	0	0	0	1	0	0	0	0	0	0	0	0	0	7	7	7	7	7	7	4	7	1	1	1	1	7	7	7	7	7	7	7	7	7	7	4	1	1	4
1931	EFA	m	68	0	0	0	0	0	0	0	0	0	0	1	0	0	0	0	0	0	0	0	0	5	6	6	5	6	5	3	6	1	1	1	2	6	6	6	5	6	6	6	6	6	5	5	3	5	5
1932	CFA	w	28	0	0	0	1	0	0	1	0	0	0	0	0	0	0	0	0	0	0	0	0	6	7	6	4	6	4	5	6	1	1	1	5	7	7	7	7	6	7	7	7	7	4	5	6	2	4
1933	EFA	w	46	0	1	1	1	0	0	0	0	0	0	0	0	0	0	0	0	0	0	1	0	7	7	7	4	3	4	7	5	4	1	1	4	7	7	7	7	6	5	7	7	7	7	5	1	3	1
1934	EFA	w	28	0	0	0	1	0	0	0	0	0	0	0	0	0	0	0	0	0	0	0	0	7	7	7	3	3	7	1	6	1	1	1	1	7	7	7	7	5	7	7	7	7	1	1	1	5	1
1935	CFA	m	40	0	0	0	0	0	0	0	0	0	0	0	0	0	0	0	0	0	1	0	0	6	6	1	6	4	2	1	4	1	1	1	1	7	7	7	7	7	1	1	7	7	1	1	7	5	7
1936	EFA	m	65	0	0	0	0	0	0	0	0	0	0	1	0	0	0	0	0	0	0	0	0	6	7	6	6	7	4	7	7	1	1	1	3	6	7	7	7	7	6	6	5	2	7	2	1	7	6
1937	EFA	w	39	0	0	0	0	0	0	0	0	0	0	0	0	1	0	0	0	0	0	0	0	5	5	4	4	4	4	4	5	4	5	2	5	6	6	5	5	6	4	4	5	5	5	5	6	5	6
1938	CFA	w	42	0	1	1	1	0	1	0	0	0	0	0	0	1	0	0	0	0	0	0	0	7	7	7	7	7	7	7	7	3	1	1	1	7	7	7	7	5	7	7	7	7	7	7	4	7	3
1939	CFA	m	65	0	0	0	0	0	0	0	0	0	0	0	0	0	0	0	0	0	0	1	0	4	4	1	5	4	5	4	1	7	1	1	1	4	6	6	7	1	1	1	6	4	4	4	1	6	3
1940	EFA	w	44	0	0	1	0	0	0	0	0	0	0	0	0	0	0	0	0	0	0	0	0	7	7	6	6	4	7	6	5	4	1	1	1	6	4	7	5	6	1	3	6	6	3	4	2	1	3
1941	EFA	w	41	1	1	1	1	0	0	0	0	0	0	0	0	0	0	0	0	0	0	1	0	7	7	7	6	1	3	6	7	1	1	1	2	7	7	7	7	7	7	7	7	7	7	7	2	7	2
1942	EFA	w	46	0	0	0	0	0	0	0	0	0	0	0	0	1	1	0	0	0	0	0	0	3	4	4	4	4	4	3	5	1	1	1	4	7	7	7	7	7	7	7	5	4	5	7	4	6	5
1943	CFA	w	51	0	0	0	0	1	0	0	0	0	0	0	0	0	0	0	0	0	0	0	0	7	7	7	4	5	6	6	7	4	1	1	2	7	7	7	7	7	6	6	7	7	7	7	5	5	1
1944	CFA	m	23	0	0	0	0	0	0	0	0	0	1	0	0	0	0	0	0	0	0	0	0	6	7	7	3	5	6	7	6	2	2	2	2	6	5	7	6	7	2	3	6	6	6	6	2	5	5
1945	EFA	w	35	1	0	0	0	0	0	0	0	0	0	0	0	0	0	0	0	0	0	0	0	7	7	7	3	2	7	1	6	1	1	1	1	7	7	7	1	7	7	7	7	7	1	1	1	2	2
1946	EFA	w	38	0	0	0	0	0	1	0	0	0	0	0	0	0	0	0	0	0	0	0	0	7	7	7	3	5	2	3	5	7	7	7	7	6	7	7	3	6	7	7	7	7	7	7	7	6	3
1947	EFA	w	47	0	0	1	0	0	0	0	0	0	0	0	0	0	0	0	0	0	0	0	0	7	7	7	7	7	7	7	7	1	1	1	1	3	7	7	1	2	7	7	7	7	5	1	1	1	1
1948	EFA	m	25	0	0	0	0	0	0	0	0	1	1	1	0	0	0	0	0	0	0	0	0	7	7	4	6	7	5	7	7	1	1	1	5	4	4	4	7	7	4	4	4	5	7	6	5	1	1
1949	CFA	w	50	0	1	0	0	0	0	0	0	0	0	0	0	0	0	0	0	0	0	0	0	5	5	5	3	6	2	5	4	6	3	2	3	6	6	6	6	6	5	3	7	6	3	5	4	4	4
1950	EFA	m	49	0	0	0	0	0	0	0	0	0	0	0	0	0	1	0	0	0	0	0	0	1	1	1	1	1	1	1	1	1	1	1	1	7	5	5	1	1	1	1	1	3	1	1	1	5	1
1951	EFA	w	43	1	0	1	1	0	0	0	0	0	0	0	0	0	0	0	0	0	0	1	0	6	7	6	4	5	5	5	4	4	3	1	1	7	7	7	6	6	4	7	7	7	6	7	5	5	1
1952	EFA	w	29	0	0	0	0	0	0	0	0	0	0	0	0	0	0	0	0	0	0	1	0	7	7	7	7	7	7	4	7	1	1	1	1	7	7	7	7	7	7	7	7	7	1	1	1	7	7
1953	CFA	w	53	0	0	0	0	0	0	0	0	0	0	0	0	0	0	1	0	1	0	0	0	5	6	5	5	3	5	5	6	3	1	1	1	5	5	5	4	5	4	4	5	5	3	2	5	4	3
1954	EFA	w	38	0	1	0	0	0	0	0	0	0	0	0	0	0	0	0	0	0	0	0	0	4	4	3	5	5	3	6	5	6	5	4	6	6	4	6	4	7	3	4	5	4	7	6	5	4	4
1955	EFA	w	42	0	1	1	0	0	0	0	0	0	0	0	0	0	0	0	0	0	0	0	0	7	7	7	1	5	3	1	4	2	6	3	4	5	3	7	1	7	7	7	7	7	7	6	1	1	3
1956	CFA	w	59	0	1	0	0	0	0	0	0	0	0	0	0	0	0	0	0	0	0	0	0	7	7	7	6	7	7	7	7	4	3	2	4	7	7	7	7	7	7	7	7	7	7	7	5	4	7
1957	EFA	m	25	0	0	0	0	0	0	0	0	0	0	1	0	0	0	1	1	0	0	0	0	4	7	4	4	7	4	7	7	1	1	1	4	7	7	7	7	7	5	7	7	7	7	7	7	7	4
1958	EFA	w	52	0	0	0	0	0	0	0	0	0	0	0	1	0	0	0	0	0	0	0	0	6	5	3	7	7	3	4	6	1	1	1	1	7	7	7	6	6	7	7	5	7	6	4	3	4	1
1959	EFA	w	43	0	0	0	0	0	0	0	0	0	0	1	0	0	0	0	0	0	0	0	0	7	7	6	5	5	2	3	2	1	1	1	1	4	7	7	1	1	1	1	2	2	5	5	1	7	4
1960	EFA	w	65	0	0	0	0	1	0	0	0	0	0	0	0	0	0	0	0	0	0	0	0	6	6	6	6	6	6	6	6	1	2	3	2	5	5	6	6	4	7	6	6	6	4	4	5	5	5
1961	EFA	w	45	0	1	1	0	0	0	0	0	0	0	0	0	0	0	0	0	0	0	0	0	7	7	7	5	7	6	7	3	5	1	1	5	5	7	7	4	7	5	7	7	7	7	6	6	5	3
1962	CFA	w	60	0	0	0	1	0	0	0	0	0	0	0	0	0	0	0	0	0	0	0	0	6	7	6	4	6	4	4	5	2	1	4	4	7	6	7	7	5	5	6	7	7	7	6	7	1	1
1963	EFA	m	21	0	0	0	0	0	0	0	0	0	0	1	0	0	0	0	0	0	0	0	0	7	7	4	7	4	4	7	7	1	1	1	1	7	7	7	7	7	6	7	7	7	4	3	1	7	7
1964	EFA	w	54	0	0	0	0	0	1	1	0	0	0	1	0	0	0	0	0	0	0	0	0	1	1	1	1	1	1	1	1	4	3	7	7	7	7	6	6	1	7	6	2	7	1	6	1	1	1
1965	CFA	w	41	0	0	0	0	0	0	1	0	0	0	0	0	0	0	0	0	0	0	0	0	1	1	1	1	1	1	1	1	7	7	4	7	4	1	4	6	6	6	4	1	1	1	2	1	6	4
1966	EFA	m	40	0	0	0	0	1	0	0	0	0	0	0	0	0	0	0	0	0	1	0	0	7	7	7	1	1	1	1	1	1	1	1	1	7	7	7	1	5	7	7	7	7	1	1	1	1	1
1967	EFA	w	39	0	0	0	0	0	0	0	0	0	0	0	1	0	1	0	0	0	0	0	0	7	7	7	5	2	5	1	7	1	1	1	1	7	7	7	7	7	7	7	6	2	1	1	1	7	7
1968	CFA	w	43	0	0	0	0	0	0	1	0	0	0	0	0	0	0	0	0	0	0	0	0	2	7	3	2	3	1	4	4	7	2	1	6	7	6	6	7	7	7	7	3	2	2	3	1	1	2
1969	CFA	m	46	0	0	0	0	0	0	0	0	0	0	0	0	0	0	0	0	0	0	0	1	6	6	5	3	4	5	5	5	1	1	1	1	1	4	5	1	6	1	1	4	4	4	4	4	4	1
1970	EFA	m	67	0	0	0	0	1	0	0	0	0	0	0	0	0	0	0	0	0	0	0	0	6	6	6	6	4	4	6	5	2	2	2	3	5	6	6	5	5	6	6	6	5	6	6	4	3	6
1971	EFA	w	29	0	0	1	1	0	0	0	0	0	0	0	0	0	0	0	0	0	0	0	0	7	6	6	6	3	7	4	5	2	1	4	3	5	7	6	5	4	4	6	5	6	5	3	2	3	1
1972	EFA	w	60	0	0	0	0	0	0	1	0	0	0	0	0	0	0	0	0	0	0	0	0	4	5	7	4	4	3	4	7	1	7	1	7	6	6	7	7	6	6	7	7	7	7	5	5	5	4
1973	CFA	w	36	0	1	0	0	0	0	0	0	0	0	0	0	0	0	0	0	0	0	0	0	7	7	6	5	6	6	7	5	6	4	2	5	7	7	7	7	7	7	7	6	6	7	6	5	2	2
1974	EFA	w	65	0	0	0	0	1	0	0	0	0	0	0	0	0	0	0	0	1	1	0	0	7	7	7	7	7	7	7	7	1	1	1	1	7	7	7	7	7	7	7	7	7	1	5	7	7	7
1975	EFA	w	51	0	0	0	1	0	0	0	0	0	0	0	0	0	0	0	0	0	0	0	0	7	7	7	6	5	6	7	7	5	2	1	1	7	5	7	7	7	4	5	6	7	2	6	4	4	5
1976	EFA	w	30	1	1	0	0	0	0	0	0	0	0	0	0	0	0	0	0	0	0	0	0	7	7	7	6	7	7	7	7	2	5	1	2	7	7	7	2	2	7	7	7	7	7	7	2	7	3
1977	EFA	m	40	0	0	1	0	0	0	0	0	0	0	0	0	0	0	0	0	0	0	0	0	5	5	5	3	4	5	6	6	2	3	2	5	5	5	6	5	6	6	5	5	4	1	5	5	5	5
1978	CFA	w	59	0	0	0	0	0	0	0	0	0	0	1	0	0	0	0	0	0	0	0	0	6	7	6	7	6	4	7	6	1	1	1	6	7	7	7	6	6	7	7	4	4	7	1	1	1	1
1979	CFA	w	41	0	0	0	0	0	0	0	0	0	0	0	0	0	0	0	0	1	0	0	0	6	6	6	6	6	7	6	6	6	7	5	5	7	7	7	7	7	6	6	7	6	5	7	7	7	7
1980	EFA	m	58	0	0	1	0	0	0	0	0	0	0	0	0	0	0	0	0	0	0	0	0	6	6	6	6	5	6	6	6	1	1	1	1	6	6	6	6	7	5	6	6	7	6	7	5	6	7
1981	CFA	w	40	0	0	0	0	0	0	0	0	0	0	0	1	0	0	0	0	0	0	0	0	5	5	7	7	6	5	7	6	1	1	1	1	7	7	7	7	7	7	7	7	7	1	1	1	7	7
1982	CFA	w	38	0	1	0	0	0	0	0	0	0	0	0	0	0	0	0	0	0	0	0	0	7	7	7	4	6	3	6	7	4	4	1	4	7	7	7	7	7	7	7	7	7	7	7	7	7	4
1983	CFA	w	60	0	0	0	0	0	0	0	0	0	0	1	0	0	0	0	0	0	0	0	0	5	7	7	7	6	7	7	6	2	1	1	5	7	7	7	6	7	2	2	7	7	7	6	3	4	5
1984	EFA	w	25	1	1	1	0	0	0	0	0	0	0	0	0	0	0	0	0	0	0	1	0	7	6	6	1	1	1	6	1	1	6	1	2	6	6	7	5	6	7	7	6	6	6	1	1	4	5
1985	CFA	m	47	0	0	0	0	1	0	0	0	0	0	0	0	0	0	0	0	0	0	0	0	7	7	6	5	6	4	4	7	1	1	1	1	6	6	7	5	1	7	6	6	6	5	5	1	4	6
1986	CFA	w	61	0	0	0	0	1	0	0	0	0	0	0	0	0	0	0	0	0	0	0	0	4	3	4	3	4	2	5	3	4	4	6	5	3	4	4	3	4	4	3	4	4	5	4	4	3	4
1987	CFA	w	43	0	1	0	1	0	0	0	0	0	0	0	0	0	0	0	0	0	0	0	0	6	7	5	5	4	5	6	5	4	5	1	6	5	6	7	5	5	6	6	6	5	7	6	2	3	5
1988	CFA	w	61	0	0	1	0	0	0	0	0	0	0	0	0	0	0	0	0	0	0	0	0	7	7	7	7	5	3	7	7	1	2	2	5	7	7	7	7	7	6	7	7	7	7	7	2	2	1
1989	EFA	w	61	1	0	0	1	0	0	1	0	0	0	0	0	0	0	0	0	0	0	0	0	7	7	5	7	4	1	7	7	1	1	1	1	7	7	7	7	7	4	6	7	7	7	7	4	6	4
1990	CFA	w	46	0	0	0	0	0	0	0	0	0	0	0	0	0	0	0	0	1	0	0	0	7	7	7	6	1	7	1	7	1	1	1	1	7	7	7	7	6	1	1	7	7	5	6	5	4	6
1991	CFA	w	64	1	0	0	1	0	0	0	0	0	0	0	0	0	0	0	0	0	0	0	0	7	7	7	5	5	6	4	5	1	1	1	2	7	6	7	5	7	6	7	6	7	7	7	4	5	4
1992	EFA	w	65	0	0	0	0	0	0	0	0	0	0	0	0	0	0	1	0	1	0	0	0	7	7	7	6	5	7	5	7	1	1	1	1	7	6	7	2	5	6	6	5	6	1	1	1	5	6
1993	EFA	w	60	0	1	0	0	0	0	0	0	0	0	0	0	0	0	0	0	0	0	0	0	6	6	6	6	6	6	6	6	4	4	3	4	6	6	6	6	6	6	6	6	6	6	6	4	6	6
1994	CFA	w	23	1	0	0	0	0	0	0	0	0	0	0	0	0	0	0	0	0	0	0	0	5	5	5	5	5	5	4	5	3	2	3	3	5	5	5	5	5	5	5	5	5	5	5	5	5	5
1995	CFA	w	69	0	1	1	0	0	0	0	0	0	0	0	0	1	0	0	0	0	0	0	0	1	5	7	1	4	1	1	7	1	1	1	1	5	7	7	1	6	7	7	5	7	2	7	7	1	1
1996	EFA	m	46	0	0	0	0	0	0	0	0	0	0	0	0	0	1	0	0	0	0	0	0	7	7	7	7	6	7	7	7	1	1	1	1	7	6	7	6	7	6	6	6	6	1	1	4	7	7
1997	EFA	w	61	0	0	0	0	0	0	0	0	0	0	0	0	0	0	1	0	0	0	0	0	7	7	7	7	5	7	7	6	4	2	1	4	7	7	7	7	7	5	5	7	7	7	6	2	5	4
1998	CFA	w	69	0	0	0	0	1	0	0	0	0	0	0	0	0	0	1	1	0	0	1	0	7	7	6	7	6	4	4	6	1	1	1	1	7	7	7	6	6	6	5	7	7	7	7	7	6	5
1999	CFA	w	57	0	1	0	1	0	0	0	0	0	0	0	0	0	0	0	0	0	0	0	0	7	7	7	4	4	6	4	6	2	1	1	1	7	6	7	7	7	7	6	7	6	2	5	1	1	1
2000	EFA	m	60	0	0	0	0	0	0	0	0	0	0	0	0	0	1	0	0	0	0	0	0	7	7	6	7	7	6	4	7	1	2	1	1	7	7	7	7	7	1	1	7	7	2	1	1	7	7
2001	CFA	w	62	0	0	1	1	1	1	1	0	0	0	0	0	0	0	0	0	0	0	0	0	7	7	7	6	7	1	7	7	1	1	1	1	5	6	7	7	4	4	6	7	7	1	4	1	1	1
2002	CFA	w	57	0	0	0	1	1	0	0	0	0	0	0	0	0	0	0	0	0	0	0	0	7	6	6	5	2	5	4	7	1	1	1	1	7	6	7	6	6	7	6	7	7	6	6	4	4	4
2003	CFA	w	29	0	0	0	0	0	0	0	0	0	0	0	0	0	0	1	0	1	0	0	0	5	5	3	7	6	6	5	7	1	1	1	1	7	7	7	7	7	6	7	7	5	6	5	1	7	7
2004	CFA	w	63	0	0	0	0	1	0	0	0	0	0	0	0	0	0	0	0	1	0	1	0	7	7	7	6	5	7	6	1	1	1	1	1	7	7	2	6	7	7	7	7	7	7	4	7	5	1
2005	EFA	w	20	0	0	0	0	0	0	0	0	0	0	0	0	0	1	0	0	0	0	0	0	7	7	7	3	5	7	4	7	1	1	1	1	7	7	7	5	7	7	7	7	7	1	1	3	7	4
2006	CFA	w	35	0	0	0	0	0	0	0	0	0	0	0	0	0	0	0	0	1	0	0	0	5	6	5	3	7	6	6	5	2	1	1	1	6	6	5	5	6	5	4	6	6	6	7	7	5	3
2007	EFA	w	64	0	0	0	0	1	0	0	0	0	0	0	0	0	0	0	0	0	0	0	0	5	5	3	3	3	3	4	4	2	1	1	5	7	7	7	5	6	7	7	4	5	3	2	4	4	4
2008	EFA	w	63	1	1	1	1	0	0	0	0	0	0	0	0	0	0	0	0	0	0	0	0	7	7	7	3	4	6	4	5	2	1	1	1	4	6	6	5	4	5	5	5	5	4	6	3	4	3
2009	EFA	w	43	0	0	0	0	0	0	0	0	0	0	1	0	0	0	0	0	0	0	0	0	7	6	7	7	6	6	7	6	3	1	2	2	4	5	5	6	6	1	4	5	6	6	5	4	2	3
2010	EFA	w	54	0	0	0	0	0	0	0	1	0	0	0	0	0	0	0	0	0	0	0	0	6	7	7	2	1	4	2	6	1	1	1	3	5	7	7	7	7	7	7	7	7	7	4	7	6	4
2011	CFA	w	62	0	0	1	1	1	0	0	0	0	0	1	0	0	0	0	0	0	0	0	0	7	7	7	5	5	6	6	5	3	1	1	2	6	7	7	5	5	7	7	7	7	5	4	4	5	3
2012	CFA	w	66	0	0	0	0	0	0	0	0	0	0	0	0	0	0	0	0	0	0	0	1	7	7	7	7	7	6	7	7	1	1	1	1	7	7	7	7	7	7	7	7	7	7	1	1	7	7
2013	EFA	w	39	0	1	0	0	0	0	0	0	0	0	0	0	0	0	0	0	0	0	0	0	6	6	6	5	5	4	7	5	2	7	7	2	6	6	6	6	6	1	3	5	4	5	2	1	3	2
2014	EFA	w	64	1	1	1	1	0	0	0	0	0	0	0	0	0	0	0	0	0	0	0	0	7	7	7	5	5	6	7	4	4	5	1	2	7	5	7	5	6	7	6	7	7	5	5	4	4	5
2015	EFA	w	36	0	0	0	0	0	0	0	0	0	0	0	0	1	0	0	0	0	0	0	1	6	7	5	4	4	5	5	4	1	1	1	1	6	5	6	5	6	5	4	6	5	1	1	2	6	5
2016	CFA	w	62	0	1	0	0	0	0	0	0	0	0	0	0	0	0	0	0	0	0	0	0	7	7	7	7	7	7	7	7	1	1	1	1	7	7	7	7	7	7	7	7	7	1	1	1	1	7
2017	CFA	w	43	0	1	0	0	0	0	0	0	0	0	0	0	0	0	0	0	0	0	0	0	7	7	7	4	4	7	6	6	1	1	1	1	7	5	7	7	5	5	5	7	7	7	6	6	1	5
2018	CFA	w	66	0	0	1	0	0	0	0	0	0	0	0	0	0	0	0	0	0	0	0	0	7	7	7	7	6	7	6	7	3	1	1	3	6	4	5	6	6	6	6	7	7	7	5	7	4	4
2019	CFA	w	35	0	0	0	0	1	0	0	0	0	0	0	0	0	0	0	0	0	0	1	0	7	7	7	7	7	7	7	7	6	1	1	5	7	7	7	7	7	6	7	6	7	2	7	5	6	6
2020	EFA	w	64	0	0	0	0	0	0	0	0	0	0	0	0	0	0	0	0	1	0	0	0	7	7	5	5	5	6	5	6	1	1	1	1	7	7	7	5	7	7	7	7	7	4	2	2	4	6
2021	EFA	w	42	0	0	0	0	1	0	0	0	0	0	0	0	0	0	0	0	0	0	0	0	7	7	7	7	7	5	7	6	1	1	1	1	1	1	4	4	4	1	1	4	4	4	1	3	1	1
2022	EFA	w	67	0	0	0	0	0	0	0	0	0	0	0	0	0	1	0	0	0	0	0	0	3	4	3	6	6	3	1	6	1	1	1	2	7	6	7	6	7	7	7	7	7	1	1	1	6	4
2023	CFA	w	31	1	0	0	0	1	0	0	0	0	0	0	0	1	0	0	0	0	0	1	0	7	7	7	6	7	7	7	7	1	1	1	1	7	7	7	7	7	7	7	7	7	7	7	7	6	4
2024	CFA	w	61	0	0	0	0	0	0	0	0	0	0	0	1	0	0	0	0	1	0	0	0	7	7	7	5	4	7	5	7	2	1	1	1	7	7	7	7	7	3	4	5	5	3	5	1	7	7
2025	CFA	w	55	0	0	0	1	0	0	0	0	0	0	0	0	0	0	0	0	0	0	0	0	7	7	7	4	3	6	5	5	1	1	1	1	7	7	7	6	7	7	7	7	7	7	6	1	6	2
2026	EFA	w	50	1	1	1	1	0	0	0	0	0	0	0	0	0	0	1	0	0	0	0	0	7	7	7	7	7	7	7	7	5	7	5	7	7	7	7	5	7	7	7	7	7	7	7	5	7	5
2027	EFA	w	58	0	0	0	0	0	1	0	0	0	0	0	0	0	0	0	0	0	0	0	0	6	6	7	7	6	6	6	6	2	1	1	2	7	7	6	6	7	4	6	6	7	5	5	3	4	5
2028	EFA	w	39	0	1	0	0	0	0	0	0	0	0	0	0	0	0	0	0	0	0	0	0	7	7	7	7	7	4	7	7	7	5	1	1	7	3	7	7	7	7	7	7	7	7	7	1	5	4
2029	CFA	w	62	0	0	0	0	0	0	0	0	0	0	0	0	1	1	0	0	0	0	0	0	7	7	7	7	7	7	7	7	1	1	1	1	7	7	7	6	7	5	6	6	6	4	4	2	7	5
2030	CFA	w	53	0	0	0	1	0	1	0	0	0	0	0	0	0	0	0	0	1	0	0	0	7	7	7	6	5	7	7	7	1	2	1	1	7	6	7	5	7	7	6	7	7	2	2	4	7	7
2031	EFA	w	42	0	0	0	1	0	0	0	1	0	0	0	0	0	0	0	0	0	0	0	0	5	5	4	6	7	5	6	7	7	1	1	1	7	7	6	7	7	7	7	7	7	7	7	7	7	7
2032	EFA	w	63	0	1	1	0	0	0	0	0	0	0	0	0	0	0	0	0	0	0	0	0	7	7	7	3	4	4	7	5	1	1	1	3	7	7	7	4	7	7	7	7	7	5	5	1	1	5
2033	CFA	w	51	0	0	0	0	0	0	0	0	0	0	0	0	0	0	1	0	0	0	0	0	7	7	7	6	5	6	6	6	1	3	1	2	7	7	7	7	6	6	7	6	6	2	4	4	7	7
2034	EFA	w	68	0	0	0	0	0	0	0	0	0	0	0	0	0	0	0	0	1	0	0	0	4	5	6	5	1	6	3	4	1	1	1	1	6	5	7	6	7	6	5	6	4	7	6	5	7	2
2035	EFA	w	65	0	0	0	0	0	1	0	0	0	0	0	0	0	0	0	0	0	0	0	0	1	1	1	1	1	1	1	1	1	1	1	5	3	3	2	3	1	3	2	4	4	2	4	1	1	1
2037	CFA	w	29	0	0	1	1	0	0	0	0	0	0	0	0	0	0	0	0	0	0	0	0	5	5	6	5	4	5	5	5	6	1	1	4	7	7	7	7	7	7	7	7	7	6	7	6	7	1
2038	EFA	w	60	0	0	0	0	0	0	0	0	0	0	0	0	0	0	1	0	0	0	0	0	6	7	7	7	3	5	5	6	1	1	1	1	7	6	6	7	7	7	6	7	7	1	1	1	6	5
2039	EFA	w	38	0	0	1	0	0	0	0	0	0	0	0	0	0	0	0	0	0	0	0	0	7	7	7	5	6	6	7	4	1	1	1	1	7	7	7	2	7	7	7	7	7	4	1	1	7	5
2040	CFA	w	63	0	0	0	1	0	0	0	0	0	0	0	0	0	0	0	0	0	0	0	0	4	6	6	7	4	4	3	6	1	1	1	3	4	4	5	6	6	1	2	7	6	6	6	6	2	1
2041	CFA	w	66	0	1	0	0	0	0	0	0	0	0	0	1	1	1	1	0	1	0	0	0	7	7	6	6	6	4	7	6	5	2	1	1	6	7	7	5	6	5	5	5	6	6	6	2	3	2
2042	CFA	w	53	0	1	0	0	0	0	0	0	0	0	0	0	0	0	0	0	0	0	0	0	7	7	7	7	7	7	7	7	1	1	1	2	7	7	7	7	7	7	7	7	7	7	7	1	4	4
2043	EFA	w	63	1	1	1	1	0	0	0	0	0	0	0	0	0	0	0	0	0	0	1	0	7	7	7	6	4	7	7	7	1	1	1	1	7	7	7	6	6	7	7	7	7	7	5	4	6	4
2044	CFA	w	52	0	1	0	0	0	0	0	0	0	0	0	0	0	0	0	0	0	0	0	0	7	7	7	5	5	7	6	5	2	1	2	1	5	5	7	6	6	6	6	7	6	6	7	2	5	1
2045	CFA	w	41	0	0	0	0	0	0	0	0	0	0	0	0	0	1	0	0	0	0	0	0	3	6	4	1	3	1	1	4	2	1	1	3	6	6	6	6	5	6	4	5	4	5	4	4	4	4
[truncated: 2,691 more rows]
[truncated: 17 more columns]
